# Supplementary material for: Metagenomic surveillance uncovers diverse and novel viral taxa in febrile patients from Nigeria
Source: Nat Commun. 2023 Aug 4;14:4693. doi: 10.1038/s41467-023-40247-4 (PMC10403498; doi:10.1038/s41467-023-40247-4)
Supplement: Supplementary file 4 — Supplementary Data 1 [file 41467_2023_40247_MOESM4_ESM.xlsx]

## Sheet: samples
sample_name	origin	collection_date	seq_criteria	LF_sx	case_ctrl	siddle_2018	cluster	unknown	other	tree	reads	seq_machine	batch	ERCC_flag	BioSample	BioProject
UAFI_NGA_2018_01	EDO	2018-01-01	UAFI	1	control	NA	NA	NA	NA	NA	67034222	Novaseq	121935	0	SAMN32333086	PRJNA824010
UAFI_NGA_2018_02	EDO	2018-01-02	UAFI	1	control	NA	NA	NA	NA	NA	12992246	Novaseq	121935	0	SAMN32333087	PRJNA824010
UAFI_NGA_2018_03	EDO	2018-01-02	UAFI	1	control	NA	NA	NA	NA	NA	202917618	Novaseq	121935	0	SAMN32333088	PRJNA824010
UAFI_NGA_2018_04	EDO	2018-01-04	UAFI	1	control	NA	NA	NA	NA	NA	118603878	Novaseq	121935	0	SAMN32333089	PRJNA824010
UAFI_NGA_2018_05	EDO	2018-01-05	UAFI	1	control	NA	NA	NA	NA	NA	88180650	Novaseq	121935	0	SAMN32333090	PRJNA824010
UAFI_NGA_2018_06	EDO	2018-01-01	UAFI	1	control	NA	NA	NA	NA	NA	152795064	Novaseq	121935	0	SAMN32333091	PRJNA824010
UAFI_NGA_2018_07	EDO	2018-01-08	UAFI	1	control	NA	NA	NA	NA	NA	32545610	Novaseq	121935	0	SAMN32333092	PRJNA824010
UAFI_NGA_2018_08	EDO	2018-01-08	UAFI	1	control	NA	NA	NA	NA	NA	9265934	Novaseq	121935	0	SAMN32333093	PRJNA824010
UAFI_NGA_2018_09	EDO	2018-01-10	UAFI	1	control	NA	NA	NA	NA	NA	62024728	Novaseq	121935	0	SAMN32333094	PRJNA824010
UAFI_NGA_2018_10	EDO	2018-01-12	UAFI	1	control	NA	NA	NA	NA	NA	77803860	Novaseq	121935	0	SAMN32333095	PRJNA824010
UAFI_NGA_2018_11	EDO	2018-01-12	UAFI	1	control	NA	NA	NA	NA	NA	29906420	Novaseq	121935	0	SAMN32333096	PRJNA824010
UAFI_NGA_2018_12	EDO	2018-01-13	UAFI	1	control	NA	NA	NA	NA	NA	45984216	Novaseq	121935	0	SAMN32333097	PRJNA824010
UAFI_NGA_2018_13	LAGOS	2018-01-18	UAFI	1	control	NA	NA	NA	NA	NA	195831834	Novaseq	121935	0	SAMN32333098	PRJNA824010
UAFI_NGA_2018_14	EDO	2018-01-18	UAFI	1	control	NA	NA	NA	NA	NA	170521866	Novaseq	121935	0	SAMN32333099	PRJNA824010
UAFI_NGA_2018_15	KOGI	2018-01-18	UAFI	1	control	NA	NA	NA	NA	NA	144967284	Novaseq	121935	0	SAMN32333100	PRJNA824010
UAFI_NGA_2018_16	ONDO	2018-01-18	UAFI	1	control	NA	NA	NA	NA	NA	59724256	Novaseq	121935	0	SAMN32333101	PRJNA824010
UAFI_NGA_2018_17	EDO	2018-01-18	UAFI	1	control	NA	NA	NA	NA	NA	16202708	Novaseq	121935	0	SAMN32333102	PRJNA824010
UAFI_NGA_2018_18	EDO	2018-01-19	UAFI	1	control	NA	NA	NA	NA	NA	48099906	Novaseq	121935	0	SAMN32333103	PRJNA824010
UAFI_NGA_2018_19	EDO	2018-01-19	UAFI	1	control	NA	NA	NA	NA	NA	32888920	Novaseq	121935	1	SAMN32333104	PRJNA824010
UAFI_NGA_2018_20	EDO	2018-01-19	UAFI	1	control	NA	NA	NA	NA	NA	56000042	Novaseq	121935	0	SAMN32333105	PRJNA824010
UAFI_NGA_2018_21	EDO	2018-01-19	UAFI	1	control	NA	NA	NA	NA	NA	59321736	Novaseq	121935	0	SAMN32333106	PRJNA824010
UAFI_NGA_2018_22	KOGI	2018-01-19	UAFI	1	control	NA	NA	NA	NA	NA	171998248	Novaseq	121935	1	SAMN32333107	PRJNA824010
UAFI_NGA_2018_23	EDO	2018-01-20	UAFI	1	control	NA	NA	NA	NA	NA	43603412	Novaseq	121935	0	SAMN32333108	PRJNA824010
UAFI_NGA_2018_24	EDO	2018-01-22	UAFI	1	control	NA	NA	NA	NA	NA	76968926	Novaseq	121935	0	SAMN32333109	PRJNA824010
UAFI_NGA_2018_25	EDO	2018-01-22	UAFI	1	control	NA	NA	NA	NA	NA	67346684	Novaseq	121935	0	SAMN32333110	PRJNA824010
UAFI_NGA_2018_26	EDO	2018-01-22	UAFI	1	control	NA	NA	NA	NA	NA	108796956	Novaseq	121935	1	SAMN32333111	PRJNA824010
UAFI_NGA_2018_27	EDO	2018-01-24	UAFI	1	control	NA	NA	NA	NA	NA	192668544	Novaseq	121935	0	SAMN32333112	PRJNA824010
UAFI_NGA_2018_28	EDO	2018-01-25	UAFI	1	control	NA	NA	NA	NA	NA	20591222	Novaseq	121935	0	SAMN32333113	PRJNA824010
UAFI_NGA_2018_29	EDO	2018-01-25	UAFI	1	control	NA	NA	NA	NA	NA	129972258	Novaseq	121935	0	SAMN32333114	PRJNA824010
UAFI_NGA_2018_30	EDO	2018-01-26	UAFI	1	control	NA	NA	NA	NA	NA	53445354	Novaseq	121935	0	SAMN32333115	PRJNA824010
UAFI_NGA_2018_31	IMO	2018-01-26	UAFI	1	control	NA	NA	NA	NA	1	78915520	Novaseq	121935	0	SAMN32333116	PRJNA824010
UAFI_NGA_2018_32	DELTA	2018-01-26	UAFI	1	control	NA	NA	NA	NA	NA	65653528	Novaseq	121935	0	SAMN32333117	PRJNA824010
UAFI_NGA_2018_33	EDO	2018-01-27	UAFI	1	control	NA	NA	NA	NA	NA	11637694	Novaseq	121935	0	SAMN32333118	PRJNA824010
UAFI_NGA_2018_34	EDO	2018-01-27	UAFI	1	control	NA	NA	NA	NA	NA	63443098	Novaseq	121935	0	SAMN32333119	PRJNA824010
UAFI_NGA_2018_35	EDO	2018-01-28	UAFI	1	control	NA	NA	NA	NA	1	41242368	Novaseq	121935	0	SAMN32333120	PRJNA824010
UAFI_NGA_2018_36	EDO	2018-01-30	UAFI	1	control	NA	NA	NA	NA	NA	73844072	Novaseq	121935	0	SAMN32333121	PRJNA824010
UAFI_NGA_2018_37	EDO	2018-01-30	UAFI	1	control	NA	NA	NA	NA	NA	19353652	Novaseq	121935	0	SAMN32333122	PRJNA824010
UAFI_NGA_2018_38	EDO	2018-01-30	UAFI	1	control	NA	NA	NA	NA	NA	30984928	Novaseq	121935	1	SAMN32333123	PRJNA824010
UAFI_NGA_2018_39	EDO	2018-01-30	UAFI	1	control	NA	NA	NA	NA	NA	19032564	Novaseq	121935	0	SAMN32333124	PRJNA824010
UAFI_NGA_2018_40	EDO	2018-01-31	UAFI	1	control	NA	NA	NA	NA	NA	39491460	Novaseq	121935	0	SAMN32333125	PRJNA824010
UAFI_NGA_2018_41	EDO	2018-01-31	UAFI	1	control	NA	NA	NA	NA	NA	4545816	Novaseq	121935	0	SAMN32333126	PRJNA824010
UAFI_NGA_2018_42	EDO	2018-01-31	UAFI	1	control	NA	NA	NA	NA	NA	45793242	Novaseq	121935	0	SAMN32333127	PRJNA824010
UAFI_NGA_2018_43	EDO	2018-02-02	UAFI	1	control	NA	NA	NA	NA	NA	50135494	Novaseq	121935	0	SAMN32333128	PRJNA824010
UAFI_NGA_2018_44	EDO	2018-02-03	UAFI	1	control	NA	NA	NA	NA	NA	128206540	Novaseq	121935	0	SAMN32333129	PRJNA824010
UAFI_NGA_2018_45	EDO	2018-02-05	UAFI	1	control	NA	NA	NA	NA	NA	20688920	Novaseq	121935	0	SAMN32333130	PRJNA824010
UAFI_NGA_2018_46	EDO	2018-02-05	UAFI	1	control	NA	NA	NA	NA	NA	41030166	Novaseq	121935	0	SAMN32333131	PRJNA824010
UAFI_NGA_2018_47	EDO	2018-02-19	UAFI	1	control	NA	NA	NA	NA	NA	50974204	Novaseq	121935	0	SAMN32333132	PRJNA824010
UAFI_NGA_2018_48	NA	2018-02-19	UAFI	1	control	NA	NA	NA	NA	NA	135396774	Novaseq	121935	0	SAMN32333133	PRJNA824010
UAFI_NGA_2018_49	EDO	2018-02-20	UAFI	1	control	NA	NA	NA	NA	NA	45584894	Novaseq	121935	0	SAMN32333134	PRJNA824010
UAFI_NGA_2018_50	EDO	2018-02-20	UAFI	1	control	NA	NA	NA	NA	NA	47967126	Novaseq	121935	0	SAMN32333135	PRJNA824010
UAFI_NGA_2018_51	NA	2018-02-20	UAFI	1	control	NA	NA	NA	NA	NA	69308904	Novaseq	121935	0	SAMN32333136	PRJNA824010
UAFI_NGA_2018_52	EDO	2018-02-20	UAFI	1	control	NA	NA	NA	NA	NA	114720268	Novaseq	121935	0	SAMN32333137	PRJNA824010
UAFI_NGA_2018_53	EDO	2018-02-21	UAFI	1	control	NA	NA	NA	NA	NA	37506388	Novaseq	121935	0	SAMN32333138	PRJNA824010
UAFI_NGA_2018_54	EDO	2018-02-22	UAFI	1	control	NA	NA	NA	NA	NA	119662174	Novaseq	121935	0	SAMN32333139	PRJNA824010
UAFI_NGA_2018_55	EDO	2018-02-22	UAFI	1	control	NA	NA	NA	NA	NA	40927552	Novaseq	121935	0	SAMN32333140	PRJNA824010
UAFI_NGA_2018_56	EDO	2018-02-22	UAFI	1	control	NA	NA	NA	NA	NA	10074184	Novaseq	121935	0	SAMN32333141	PRJNA824010
UAFI_NGA_2018_57	EDO	2018-02-24	UAFI	1	control	NA	NA	NA	NA	NA	65510432	Novaseq	121935	0	SAMN32333142	PRJNA824010
UAFI_NGA_2018_58	EDO	2018-02-24	UAFI	1	control	NA	NA	NA	NA	NA	83596576	Novaseq	121935	0	SAMN32333143	PRJNA824010
UAFI_NGA_2018_59	EDO	2018-02-25	UAFI	1	control	NA	NA	NA	NA	NA	52634880	Novaseq	121935	0	SAMN32333144	PRJNA824010
UAFI_NGA_2018_60	EDO	2018-02-26	UAFI	1	control	NA	NA	NA	NA	NA	55699218	Novaseq	121935	0	SAMN32333145	PRJNA824010
UAFI_NGA_2018_61	EDO	2018-02-26	UAFI	1	control	NA	NA	NA	NA	NA	127254350	Novaseq	121935	0	SAMN32333146	PRJNA824010
UAFI_NGA_2018_62	DELTA	2018-02-28	UAFI	1	control	NA	NA	NA	NA	NA	25030342	Novaseq	121935	0	SAMN32333147	PRJNA824010
UAFI_NGA_2018_63	EDO	2018-02-28	UAFI	1	control	NA	NA	NA	NA	NA	7029322	Novaseq	121935	0	SAMN32333148	PRJNA824010
UAFI_NGA_2018_64	EDO	2018-02-28	UAFI	1	control	NA	NA	NA	NA	NA	61285252	Novaseq	121935	0	SAMN32333149	PRJNA824010
UAFI_NGA_2018_65	EDO	2018-03-01	UAFI	1	control	NA	NA	NA	NA	NA	27547562	Novaseq	121935	0	SAMN32333150	PRJNA824010
UAFI_NGA_2018_66	EDO	2018-03-02	UAFI	1	control	NA	NA	NA	NA	NA	55739624	Novaseq	121935	0	SAMN32333151	PRJNA824010
UAFI_NGA_2018_67	EDO	2018-03-02	UAFI	1	control	NA	NA	NA	NA	NA	44889406	Novaseq	121935	0	SAMN32333152	PRJNA824010
UAFI_NGA_2018_68	EDO	2018-03-02	UAFI	1	control	NA	NA	NA	NA	NA	18068012	Novaseq	121935	0	SAMN32333153	PRJNA824010
UAFI_NGA_2018_69	EDO	2018-03-04	UAFI	1	control	NA	NA	NA	NA	NA	42781262	Novaseq	121935	0	SAMN32333154	PRJNA824010
UAFI_NGA_2018_70	EDO	2018-03-05	UAFI	1	control	NA	NA	NA	NA	NA	20654978	Novaseq	121935	0	SAMN32333155	PRJNA824010
UAFI_NGA_2018_71	EDO	2018-03-05	UAFI	1	control	NA	NA	NA	NA	NA	59050318	Novaseq	121935	0	SAMN32333156	PRJNA824010
UAFI_NGA_2018_72	EDO	2018-03-05	UAFI	1	control	NA	NA	NA	NA	NA	23828800	Novaseq	121935	0	SAMN32333157	PRJNA824010
UAFI_NGA_2018_73	EDO	2018-03-05	UAFI	1	control	NA	NA	NA	NA	NA	55784640	Novaseq	121935	0	SAMN32333158	PRJNA824010
UAFI_NGA_2018_74	EDO	2018-03-05	UAFI	1	control	NA	NA	NA	NA	NA	89145912	Novaseq	121935	0	SAMN32333159	PRJNA824010
UAFI_NGA_2018_75	EDO	2018-03-06	UAFI	1	control	NA	NA	NA	NA	NA	58341478	Novaseq	121935	0	SAMN32333160	PRJNA824010
UAFI_NGA_2018_76	EDO	2018-03-06	UAFI	1	control	NA	NA	NA	NA	NA	34731736	Novaseq	121935	0	SAMN32333161	PRJNA824010
UAFI_NGA_2018_77	EDO	2018-03-06	UAFI	1	control	NA	NA	NA	NA	NA	64121812	Novaseq	121935	0	SAMN32333162	PRJNA824010
UAFI_NGA_2018_78	EDO	2018-03-07	UAFI	1	control	NA	NA	NA	NA	NA	14716718	Novaseq	121935	0	SAMN32333163	PRJNA824010
UAFI_NGA_2018_79	EDO	2018-03-07	UAFI	1	control	NA	NA	NA	NA	NA	102258878	Novaseq	121935	0	SAMN32333164	PRJNA824010
UAFI_NGA_2018_80	EDO	2018-03-07	UAFI	1	control	NA	NA	NA	NA	NA	64154904	Novaseq	121935	0	SAMN32333165	PRJNA824010
UAFI_NGA_2018_81	EDO	2018-03-09	UAFI	1	control	NA	NA	NA	NA	NA	88435814	Novaseq	121935	0	SAMN32333166	PRJNA824010
UAFI_NGA_2018_82	EDO	2018-03-10	UAFI	1	control	NA	NA	NA	NA	NA	45031826	Novaseq	121935	0	SAMN32333167	PRJNA824010
UAFI_NGA_2018_83	EDO	2018-03-12	UAFI	1	control	NA	NA	NA	NA	NA	72810400	Novaseq	121935	0	SAMN32333168	PRJNA824010
UAFI_NGA_2018_84	EDO	2018-03-13	UAFI	1	control	NA	NA	NA	NA	NA	44988502	Novaseq	121935	0	SAMN32333169	PRJNA824010
UAFI_NGA_2018_85	EDO	2018-03-14	UAFI	1	control	NA	NA	NA	NA	NA	54399910	Novaseq	121935	0	SAMN32333170	PRJNA824010
UAFI_NGA_2018_86	EDO	2018-03-14	UAFI	1	control	NA	NA	NA	NA	NA	81620840	Novaseq	121935	0	SAMN32333171	PRJNA824010
UAFI_NGA_2018_87	EDO	2018-03-14	UAFI	1	control	NA	NA	NA	NA	NA	148386502	Novaseq	121935	0	SAMN32333172	PRJNA824010
UAFI_NGA_2018_88	EDO	2018-03-15	UAFI	1	control	NA	NA	NA	NA	NA	114287412	Novaseq	121935	0	SAMN32333173	PRJNA824010
UAFI_NGA_2018_89	EDO	2018-03-16	UAFI	1	control	NA	NA	NA	NA	NA	126309732	Novaseq	121935	0	SAMN32333174	PRJNA824010
UAFI_NGA_2018_90	EDO	2018-03-16	UAFI	1	control	NA	NA	NA	NA	NA	131883234	Novaseq	121935	0	SAMN32333175	PRJNA824010
UAFI_NGA_2018_91	EDO	2018-03-19	UAFI	1	control	NA	NA	NA	NA	NA	90817296	Novaseq	121935	0	SAMN32333176	PRJNA824010
UAFI_NGA_2018_92	EDO	2018-03-20	UAFI	1	control	NA	NA	NA	NA	NA	103167896	Novaseq	121935	0	SAMN32333177	PRJNA824010
UAFI_NGA_2018_93	EDO	2018-03-20	UAFI	1	control	NA	NA	NA	NA	NA	103695692	Novaseq	121935	0	SAMN32333178	PRJNA824010
UAFI_NGA_2018_94	EDO	2018-03-20	UAFI	1	control	NA	NA	NA	NA	NA	89318206	Novaseq	121935	0	SAMN32333179	PRJNA824010
UAFI_NGA_2018_95	EDO	2018-03-21	UAFI	1	control	NA	NA	NA	NA	NA	57117268	Novaseq	121935	0	SAMN32333180	PRJNA824010
UAFI_NGA_2018_96	EDO	2018-03-21	UAFI	1	control	NA	NA	NA	NA	NA	78196194	Novaseq	121935	0	SAMN32333181	PRJNA824010
UAFI_NGA_2018_97	EDO	2018-03-23	UAFI	1	control	NA	NA	NA	NA	NA	23011036	Novaseq	121935	0	SAMN32333182	PRJNA824010
UAFI_NGA_2018_98	EDO	2018-03-23	UAFI	1	control	NA	NA	NA	NA	NA	133913224	Novaseq	121935	0	SAMN32333183	PRJNA824010
UAFI_NGA_2018_99	EDO	2018-03-26	UAFI	1	control	NA	NA	NA	NA	NA	224086676	Novaseq	121935	0	SAMN32333184	PRJNA824010
b0003	OYO	2019-07-01	UAFI	NA	NA	NA	NA	1	unknown	NA	2509298	Miseq	190708	NA	SAMN32238236	PRJNA824010
b0009	ONDO	2019-11-08	UAFI	NA	NA	NA	NA	1	unknown;hepA	NA	2523260	Miseq	200121	NA	SAMN32238237	PRJNA824010
b0010	ONDO	2019-11-01	UAFI	NA	NA	NA	NA	1	unknown	NA	2682458	Miseq	200121	NA	SAMN32238238	PRJNA824010
b0011	ONDO	2019-11-01	UAFI	NA	NA	NA	NA	1	unknown	NA	3519600	Miseq	200121	NA	SAMN32238239	PRJNA824010
b0012	EDO	2020-01-26	YFV	NA	NA	NA	1	NA	YFV	NA	1165618	Miseq	200213	NA	SAMN32238240	PRJNA824010
b0013	LAGOS	2020-03-01	UAFI	NA	NA	NA	NA	1	unknown;CV-B3	NA	4758710	Miseq	190321	NA	SAMN32238241	PRJNA824010
b0024	BAYELSA	2017-10-01	MPXV	NA	NA	NA	1	NA	MPXV	NA	59334	Miseq	180502	NA	SAMN32238242	PRJNA824010
b0025	AKWA IBOM	2017-10-01	MPXV	NA	NA	NA	1	NA	MPXV	NA	262578	Miseq	180502	NA	SAMN32238243	PRJNA824010
b0026	RIVERS	2017-10-01	MPXV	NA	NA	NA	1	NA	MPXV	NA	258260	Miseq	180502	NA	SAMN32238244	PRJNA824010
b0027	RIVERS	2017-10-01	MPXV	NA	NA	NA	1	NA	MPXV	NA	135562	Miseq	180502	NA	SAMN32238245	PRJNA824010
b0028	NA	2017-10-01	MPXV	NA	NA	NA	1	NA	MPXV	NA	5935744	Miseq	180502	NA	SAMN32238246	PRJNA824010
b0029	BENUE	2020-02-01	UAFI	NA	NA	NA	1	NA	Benue_cluster	NA	2227388	Miseq	200220	NA	SAMN32238247	PRJNA824010
b0030	BENUE	2020-02-01	UAFI	NA	NA	NA	1	NA	Benue_cluster	NA	2554060	Miseq	200220	NA	SAMN32238248	PRJNA824010
b0031	BENUE	2020-02-01	UAFI	NA	NA	NA	1	NA	Benue_cluster	NA	2470512	Miseq	200220	NA	SAMN32238249	PRJNA824010
b0032	BENUE	2020-02-01	UAFI	NA	NA	NA	1	NA	Benue_cluster	NA	3990288	Miseq	200220	NA	SAMN32238250	PRJNA824010
b0033	BENUE	2020-02-01	UAFI	NA	NA	NA	1	NA	Benue_cluster	NA	2494294	Miseq	200220	NA	SAMN32238251	PRJNA824010
b0034	BENUE	2020-02-01	UAFI	NA	NA	NA	1	NA	Benue_cluster	NA	3717846	Miseq	200220	NA	SAMN32238252	PRJNA824010
b0035	BENUE	2020-02-01	UAFI	NA	NA	NA	1	NA	Benue_cluster	NA	3206564	Miseq	200220	NA	SAMN32238253	PRJNA824010
b0036	BENUE	2020-02-01	UAFI	NA	NA	NA	1	NA	Benue_cluster	NA	2814238	Miseq	200220	NA	SAMN32238254	PRJNA824010
b0037	BENUE	2020-02-01	UAFI	NA	NA	NA	1	NA	Benue_cluster	NA	599778	Miseq	200220	NA	SAMN32238255	PRJNA824010
b0038	BENUE	2020-02-01	UAFI	NA	NA	NA	1	NA	Benue_cluster	NA	2935064	Miseq	200220	NA	SAMN32238256	PRJNA824010
b0039	BENUE	2020-02-01	UAFI	NA	NA	NA	1	NA	Benue_cluster	NA	1491020	Miseq	200220	NA	SAMN32238257	PRJNA824010
b0042	BENUE	2020-02-01	UAFI	NA	NA	NA	1	NA	Benue_cluster	NA	1702080	Miseq	200220	NA	SAMN32238258	PRJNA824010
b0044	EBONYI	2020-03-01	UAFI	NA	NA	NA	NA	1	unknown	NA	2388594	Miseq	200314	NA	SAMN32238259	PRJNA824010
b0045	EBONYI	2020-03-01	UAFI	NA	NA	NA	NA	1	unknown	NA	3310472	Miseq	200314	NA	SAMN32238260	PRJNA824010
b0046	EBONYI	2020-03-01	UAFI	NA	NA	NA	NA	1	unknown	NA	2096582	Miseq	200314	NA	SAMN32238261	PRJNA824010
b0050	OYO	2020-11-01	YFV	NA	NA	NA	1	NA	YFV	NA	2322780	Miseq	201123	NA	SAMN32238262	PRJNA824010
b0051	EBONYI	2020-11-01	YFV	NA	NA	NA	1	NA	YFV	NA	2456514	Miseq	201123	NA	SAMN32238263	PRJNA824010
b0052	EBONYI	2020-11-01	YFV	NA	NA	NA	1	NA	YFV	NA	3524484	Miseq	201123	NA	SAMN32238264	PRJNA824010
b0053	EBONYI	2020-11-01	YFV	NA	NA	NA	1	NA	YFV	NA	1510552	Miseq	201123	NA	SAMN32238265	PRJNA824010
b0054	EBONYI	2020-11-01	YFV	NA	NA	NA	1	NA	YFV	NA	609740	Miseq	201123	NA	SAMN32238266	PRJNA824010
b0055	EBONYI	2020-11-01	YFV	NA	NA	NA	1	NA	YFV	NA	889788	Miseq	201123	NA	SAMN32238267	PRJNA824010
b0056	EBONYI	2020-11-01	YFV	NA	NA	NA	1	NA	YFV	NA	1503110	Miseq	201123	NA	SAMN32238268	PRJNA824010
c0044	EBONYI	2018-01-24	LASV	1	NA	1	NA	NA	NA	NA	1676884	Miseq	180315_M50197	NA	SAMN32238269	PRJNA824010
c0052	EDO	2018-02-27	LASV	1	case	1	NA	NA	NA	NA	1124986	Miseq	180315_M50197	NA	SAMN32238270	PRJNA824010
c0084	EDO	2018-01-24	LASV	1	NA	1	NA	NA	NA	NA	850882	Miseq	180802_M50197	NA	SAMN32238271	PRJNA824010
c0086	ONDO	2018-02-28	LASV	1	NA	1	NA	NA	NA	NA	832852	Miseq	180802_M50197	NA	SAMN32238272	PRJNA824010
c0091	EBONYI	2018-02-10	LASV	1	NA	1	NA	NA	NA	NA	1875706	Miseq	180802_M50197	NA	SAMN32238273	PRJNA824010
c0106	EBONYI	2018-02-10	LASV	1	NA	1	NA	NA	NA	NA	2689436	Miseq	180809	NA	SAMN32238274	PRJNA824010
c0113	EDO	2018-02-13	LASV	1	NA	1	NA	NA	NA	NA	1164124	Miseq	180817_M03472	NA	SAMN32238275	PRJNA824010
c0141	EDO	2018-02-10	LASV	1	case	1	NA	NA	NA	NA	829588	Miseq	181018_M03472	NA	SAMN32238277	PRJNA824010
c0161	EBONYI	2019-03-13	LASV	1	NA	NA	NA	NA	NA	NA	1266228	Miseq	190524	NA	SAMN32238279	PRJNA824010
c0162	EBONYI	2019-03-09	LASV	1	NA	NA	NA	NA	NA	NA	2096840	Miseq	190524	NA	SAMN32238280	PRJNA824010
c0163	EBONYI	2019-03-10	LASV	1	NA	NA	NA	NA	NA	NA	1124930	Miseq	190524	NA	SAMN32238281	PRJNA824010
c0164	ONDO	2019-02-14	LASV	1	NA	NA	NA	NA	NA	1	3656518	Miseq	190524	NA	SAMN32238282	PRJNA824010
c0165	ONDO	2019-02-18	LASV	1	NA	NA	NA	NA	NA	NA	2136084	Miseq	190524	NA	SAMN32238283	PRJNA824010
c0166	EBONYI	2019-02-09	LASV	1	NA	NA	NA	NA	NA	NA	2080302	Miseq	190524	NA	SAMN32238284	PRJNA824010
c0167	EBONYI	2019-02-26	LASV	1	NA	NA	NA	NA	NA	1	2367242	Miseq	190524	NA	SAMN32238285	PRJNA824010
c0169	ONDO	2019	LASV	1	NA	NA	NA	NA	NA	1	3060952	Miseq	190524	NA	SAMN32238286	PRJNA824010
c0170	EBONYI	2019-03-12	LASV	1	NA	NA	NA	NA	NA	NA	2486360	Miseq	190524	NA	SAMN32238287	PRJNA824010
c0171	ONDO	2019-06-03	LASV	1	NA	NA	NA	NA	NA	NA	3365050	Miseq	190524	NA	SAMN32238288	PRJNA824010
c0173	ONDO	2019-06-03	LASV	1	NA	NA	NA	NA	NA	NA	3299838	Miseq	190524	NA	SAMN32238289	PRJNA824010
c0174	ONDO	2019	LASV	1	NA	NA	NA	NA	NA	NA	1679760	Miseq	190524	NA	SAMN32238290	PRJNA824010
c0175	ONDO	2019-09-03	LASV	1	NA	NA	NA	NA	NA	NA	1397874	Miseq	190703	NA	SAMN32238291	PRJNA824010
c0176	EBONYI	2019	LASV	1	NA	NA	NA	NA	NA	NA	2270152	Miseq	190703	NA	SAMN32238292	PRJNA824010
c0177	EBONYI	2019-01-29	LASV	1	NA	NA	NA	NA	NA	1	2179802	Miseq	190703	NA	SAMN32238293	PRJNA824010
c0178	EBONYI	2019-03-12	LASV	1	NA	NA	NA	NA	NA	1	1605816	Miseq	190703	NA	SAMN32238294	PRJNA824010
c0179	EBONYI	2019-03-13	LASV	1	NA	NA	NA	NA	NA	NA	1424530	Miseq	190703	NA	SAMN32238295	PRJNA824010
c0180	ONDO	2019-02-20	LASV	1	NA	NA	NA	NA	NA	1	3467080	Miseq	190703	NA	SAMN32238296	PRJNA824010
c0181	ONDO	2019	LASV	1	NA	NA	NA	NA	NA	NA	949876	Miseq	190703	NA	SAMN32238297	PRJNA824010
c0182	EBONYI	2019-03-12	LASV	1	NA	NA	NA	NA	NA	NA	2448394	Miseq	190703	NA	SAMN32238298	PRJNA824010
c0183	ONDO	2019	LASV	1	NA	NA	NA	NA	NA	NA	1572958	Miseq	190703	NA	SAMN32238299	PRJNA824010
c0184	ONDO	2019-06-03	LASV	1	NA	NA	NA	NA	NA	NA	1929686	Miseq	190703	NA	SAMN32238300	PRJNA824010
c0186	ONDO	2019-06-03	LASV	1	NA	NA	NA	NA	NA	NA	2127298	Miseq	190703	NA	SAMN32238301	PRJNA824010
c0190	EBONYI	2019	LASV	1	NA	NA	NA	NA	NA	NA	730198	Miseq	190708	NA	SAMN32238302	PRJNA824010
c0191	EBONYI	2019-01-23	LASV	1	NA	NA	NA	NA	NA	NA	619642	Miseq	190708	NA	SAMN32238303	PRJNA824010
c0194	EBONYI	2019-01-09	LASV	1	NA	NA	NA	NA	NA	NA	1229448	Miseq	190710	NA	SAMN32238304	PRJNA824010
c0195	EBONYI	2019-01-11	LASV	1	NA	NA	NA	NA	NA	1	1039754	Miseq	190710	NA	SAMN32238305	PRJNA824010
c0200	ONDO	2019	LASV	1	NA	NA	NA	NA	NA	NA	10677708	Miseq	191024	NA	SAMN32238306	PRJNA824010
c0201	EBONYI	2019-05-07	LASV	1	NA	NA	NA	NA	NA	1	1259400	Miseq	191213	NA	SAMN32238307	PRJNA824010
c0202	EBONYI	2019-05-18	LASV	1	NA	NA	NA	NA	NA	NA	300278	Miseq	191213	NA	SAMN32238308	PRJNA824010
c0203	EBONYI	2019-05-12	LASV	1	NA	NA	NA	NA	NA	NA	852898	Miseq	191213	NA	SAMN32238309	PRJNA824010
c0208	EBONYI	2020-01-01	LASV	1	NA	NA	NA	NA	NA	NA	3029264	Miseq	200213	NA	SAMN32238310	PRJNA824010
c0209	EBONYI	2020-01-04	LASV	1	NA	NA	NA	NA	NA	1	3718144	Miseq	200213	NA	SAMN32238311	PRJNA824010
c0210	EBONYI	2020-01-04	LASV	1	NA	NA	NA	NA	NA	1	5284486	Miseq	200213	NA	SAMN32238312	PRJNA824010
c0211	EBONYI	2020-01-07	LASV	1	NA	NA	NA	NA	NA	1	6562256	Miseq	200213	NA	SAMN32238313	PRJNA824010
c0212	EBONYI	2020-01-10	LASV	1	NA	NA	NA	NA	NA	1	7343098	Miseq	200213	NA	SAMN32238314	PRJNA824010
c0218	KEBBI	2019	LASV	1	NA	NA	NA	NA	NA	1	919438	Miseq	190510	NA	SAMN32238315	PRJNA824010
c0219	KEBBI	2019	LASV	1	NA	NA	NA	NA	NA	NA	336586	Miseq	190510	NA	SAMN32238316	PRJNA824010
c0220	KEBBI	2019	LASV	1	NA	NA	NA	NA	NA	NA	707534	Miseq	190510	NA	SAMN32238317	PRJNA824010
c0221	KEBBI	2019	LASV	1	NA	NA	NA	NA	NA	NA	2927564	Miseq	190510	NA	SAMN32238318	PRJNA824010
c0222	KEBBI	2019	LASV	1	NA	NA	NA	NA	NA	1	1300540	Miseq	190510	NA	SAMN32238319	PRJNA824010
c0227	EBONYI	2020-01-07	LASV	1	NA	NA	NA	NA	NA	1	2726704	Miseq	200303	NA	SAMN32238320	PRJNA824010
c0228	EBONYI	2020-01-07	LASV	1	NA	NA	NA	NA	NA	NA	63206	Miseq	200303	NA	SAMN32238321	PRJNA824010
c0233	DELTA	2018-02-11	LASV	1	NA	1	NA	NA	NA	NA	2619176	Miseq	180802	NA	SAMN32238322	PRJNA824010
LASV0238-EDO-2017	EDO	2017-01-04	LASV	1	NA	1	NA	NA	NA	NA	16264562	Hiseq2500	180601	0	SAMN34441091	PRJNA436552
LASV0065-ONDO-2017	ONDO	2017-01-09	LASV	1	NA	1	NA	NA	NA	NA	39326356	Hiseq2500	180601	0	SAMN09943637	PRJNA436552
LASV0066-EDO-2017	EDO	2017-01-21	LASV	1	case	1	NA	NA	NA	NA	13969644	Hiseq2500	180419	0	SAMN09943638	PRJNA436552
LASV0067-EDO-2017	EDO	2017-01-24	LASV	1	case	1	NA	NA	NA	NA	12772160	Hiseq2500	180419	0	SAMN09943639	PRJNA436552
LASV0068-ONDO-2017	ONDO	2017-01-26	LASV	1	NA	1	NA	NA	NA	NA	15997444	Hiseq2500	180419	0	SAMN09943640	PRJNA436552
LASV0239-EDO-2017	EDO	2017-01-26	LASV	1	NA	1	NA	NA	NA	NA	656594	Hiseq2500	180419	0	SAMN34441092	PRJNA436552
LASV0240-ONDO-2017	ONDO	2017-01-31	LASV	1	NA	1	NA	NA	NA	NA	1833046	Hiseq2500	180601	0	SAMN34441093	PRJNA436552
LASV0241-ONDO-2017	ONDO	2017-02-03	LASV	1	NA	1	NA	NA	NA	NA	6819990	Hiseq2500	180419	0	SAMN34441094	PRJNA436552
LASV0242-EDO-2017	EDO	2017-02-03	LASV	1	case	1	NA	NA	NA	NA	8959774	Hiseq2500	180419	0	SAMN34441095	PRJNA436552
LASV0243-EDO-2017	EDO	2017-02-04	LASV	1	case	1	NA	NA	NA	NA	11461750	Hiseq2500	180419	0	SAMN34441574	PRJNA436552
LASV0244-EDO-2017	EDO	2017-02-06	LASV	1	case	1	NA	NA	NA	NA	1366884	Hiseq2500	180419	0	SAMN34441575	PRJNA436552
LASV0069-EDO-2017	EDO	2017-02-07	LASV	1	case	1	NA	NA	NA	NA	18729886	Hiseq2500	180419	0	SAMN09943641	PRJNA436552
LASV0245-EDO-2017	EDO	2017-02-10	LASV	1	case	1	NA	NA	NA	NA	17848296	Hiseq2500	180419	0	SAMN34441576	PRJNA436552
LASV0070-ONDO-2017	ONDO	2017-02-10	LASV	1	NA	1	NA	NA	NA	NA	18532762	Hiseq2500	180419	0	SAMN09943642	PRJNA436552
LASV0246-EDO-2017	EDO	2017-02-13	LASV	1	NA	1	NA	NA	NA	NA	1691718	Hiseq2500	180601	0	SAMN34441577	PRJNA436552
LASV0071-EDO-2017	EDO	2017-02-14	LASV	1	NA	1	NA	NA	NA	NA	20286382	Hiseq2500	180419	0	SAMN09943643	PRJNA436552
LASV0072-ONDO-2017	ONDO	2017-02-14	LASV	1	NA	1	NA	NA	NA	NA	13862926	Hiseq2500	180601	0	SAMN09943644	PRJNA436552
LASV0247-EDO-2017	EDO	2017-02-15	LASV	1	NA	1	NA	NA	NA	NA	11498270	Hiseq2500	180419	0	SAMN34441578	PRJNA436552
LASV0248-EDO-2017	EDO	2017-02-28	LASV	1	NA	1	NA	NA	NA	NA	3867274	Hiseq2500	180601	0	SAMN34441579	PRJNA436552
LASV0249-EDO-2017	EDO	2017-03-01	LASV	1	case	1	NA	NA	NA	NA	10422124	Hiseq2500	180601	0	SAMN34441580	PRJNA436552
LASV0250-EDO-2017	EDO	2017-03-02	LASV	1	case	1	NA	NA	NA	NA	1274544	Hiseq2500	180601	0	SAMN34441581	PRJNA436552
LASV0251-EDO-2017	EDO	2017-03-05	LASV	1	case	1	NA	NA	NA	NA	2187876	Hiseq2500	180601	0	SAMN34441582	PRJNA436552
LASV0252-EDO-2017	EDO	2017-03-07	LASV	1	NA	1	NA	NA	NA	NA	3650682	Hiseq2500	180601	0	SAMN34441583	PRJNA436552
LASV0073-EDO-2017	EDO	2017-03-07	LASV	1	case	1	NA	NA	NA	NA	11922608	Hiseq2500	180601	0	SAMN09943645	PRJNA436552
LASV0074-EDO-2017	EDO	2017-03-12	LASV	1	NA	1	NA	NA	NA	NA	13044298	Hiseq2500	180601	0	SAMN09943646	PRJNA436552
LASV0253-EDO-2017	EDO	2017-03-13	LASV	1	NA	1	NA	NA	NA	NA	8053958	Hiseq2500	180601	0	SAMN34574679	PRJNA436552
LASV0254-EDO-2017	EDO	2017-03-13	LASV	1	case	1	NA	NA	NA	NA	15438676	Hiseq2500	180601	0	SAMN34574680	PRJNA436552
LASV0255-EDO-2017	EDO	2017-03-14	LASV	1	case	1	NA	NA	NA	NA	373594	Hiseq2500	180601	0	SAMN34441584	PRJNA436552
LASV0075-EDO-2017	EDO	2017-03-15	LASV	1	NA	1	NA	NA	NA	NA	7984150	Hiseq2500	180601	0	SAMN09943647	PRJNA436552
LASV0256-EDO-2017	EDO	2017-03-16	LASV	1	NA	1	NA	NA	NA	NA	3992788	Hiseq2500	180601	0	SAMN34441585	PRJNA436552
LASV0076-EDO-2017	EDO	2017-03-16	LASV	1	NA	1	NA	NA	NA	NA	8046718	Hiseq2500	180601	0	SAMN09943648	PRJNA436552
LASV0257-EDO-2017	EDO	2017-03-19	LASV	1	case	1	NA	NA	NA	NA	1561890	Hiseq2500	180601	0	SAMN34441586	PRJNA436552
LASV0258-EDO-2017	EDO	2017-03-20	LASV	1	case	1	NA	NA	NA	NA	1328502	Hiseq2500	180601	0	SAMN34441587	PRJNA436552
LASV0259-EDO-2017	EDO	2017-03-27	LASV	1	NA	1	NA	NA	NA	NA	10547010	Hiseq2500	180601	0	SAMN34574681	PRJNA436552
LASV0260-EDO-2017	EDO	2017-03-27	LASV	1	case	1	NA	NA	NA	NA	1675560	Hiseq2500	180601	0	SAMN34574682	PRJNA436552
LASV0261-KOGI-2017	KOGI	2017-03-28	LASV	1	NA	1	NA	NA	NA	NA	5472644	Hiseq2500	180601	0	SAMN34441588	PRJNA436552
LASV0262-EDO-2017	EDO	2017-04-03	LASV	1	NA	1	NA	NA	NA	NA	10505658	Hiseq2500	180601	0	SAMN34441589	PRJNA436552
LASV0263-ENUGU-2017	ENUGU	2017-04-03	LASV	1	NA	1	NA	NA	NA	NA	8019224	Hiseq2500	180601	0	SAMN34472881	PRJNA436552
LASV0264-EDO-2017	EDO	2017-04-11	LASV	1	NA	1	NA	NA	NA	NA	8665436	Hiseq2500	180601	0	SAMN34472882	PRJNA436552
LASV0265-EDO-2017	EDO	2017-04-13	LASV	1	case	1	NA	NA	NA	NA	794878	Hiseq2500	180601	0	SAMN34472883	PRJNA436552
LASV0077-EDO-2017	EDO	2017-04-17	LASV	1	NA	1	NA	NA	NA	NA	2987998	Hiseq2500	180601	0	SAMN09943649	PRJNA436552
LASV0266-EDO-2017	EDO	2017-04-21	LASV	1	NA	1	NA	NA	NA	NA	6472980	Hiseq2500	180601	0	SAMN34508919	PRJNA436552
LASV0267-EDO-2017	EDO	2017-04-21	LASV	1	case	1	NA	NA	NA	NA	1068732	Hiseq2500	180601	0	SAMN34508920	PRJNA436552
LASV0268-EDO-2017	EDO	2017-04-29	LASV	1	case	1	NA	NA	NA	NA	3332174	Hiseq2500	180601	0	SAMN34472884	PRJNA436552
LASV0078-ONDO-2017	ONDO	2017-05-07	LASV	1	NA	1	NA	NA	NA	NA	5640886	Hiseq2500	180601	0	SAMN09943650	PRJNA436552
LASV0269-EDO-2017	EDO	2017-05-10	LASV	1	NA	1	NA	NA	NA	NA	13753318	Hiseq2500	180601	0	SAMN34472885	PRJNA436552
LASV0270-EDO-2017	EDO	2017-05-11	LASV	1	case	1	NA	NA	NA	NA	2620180	Hiseq2500	180601	0	SAMN34472886	PRJNA436552
LASV0079-EDO-2017	EDO	2017-05-15	LASV	1	case	1	NA	NA	NA	NA	8137304	Hiseq2500	180601	0	SAMN09943651	PRJNA436552
LASV0080-ONDO-2017	ONDO	2017-05-16	LASV	1	NA	1	NA	NA	NA	NA	1313898	Hiseq2500	180601	0	SAMN09943652	PRJNA436552
LASV0271-EDO-2017	EDO	2017-05-31	LASV	1	case	1	NA	NA	NA	NA	5387454	Hiseq2500	180601	0	SAMN34472887	PRJNA436552
LASV0272-EDO-2017	EDO	2017-06-02	LASV	1	case	1	NA	NA	NA	NA	6889030	Hiseq2500	180601	0	SAMN34472888	PRJNA436552
LASV0273-EDO-2017	EDO	2017-06-03	LASV	1	case	1	NA	NA	NA	NA	20823068	Hiseq2500	180601	0	SAMN34508921	PRJNA436552
LASV0274-EDO-2017	EDO	2017-06-03	LASV	1	case	1	NA	NA	NA	NA	10994246	Hiseq2500	180601	0	SAMN34508922	PRJNA436552
LASV0081-EDO-2017	EDO	2017-06-05	LASV	1	case	1	NA	NA	NA	NA	13206570	Hiseq2500	180601	0	SAMN09943653	PRJNA436552
LASV0275-ENUGU-2017	ENUGU	2017-06-06	LASV	1	NA	1	NA	NA	NA	NA	61866208	Hiseq2500	180601	0	SAMN34472889	PRJNA436552
LASV0082-EDO-2017	EDO	2017-06-07	LASV	1	case	1	NA	NA	NA	NA	11109864	Hiseq2500	180601	0	SAMN09943654	PRJNA436552
LASV0276-EDO-2017	EDO	2017-06-08	LASV	1	NA	1	NA	NA	NA	NA	13699326	Hiseq2500	180601	0	SAMN34472890	PRJNA436552
LASV0083-ONDO-2017	ONDO	2017-06-13	LASV	1	case	1	NA	NA	NA	NA	90317456	Hiseq2500	180601	0	SAMN09943655	PRJNA436552
LASV0277-EDO-2017	EDO	2017-06-13	LASV	1	case	1	NA	NA	NA	NA	32006440	Hiseq2500	180601	0	SAMN34472891	PRJNA436552
LASV0278-ONDO-2017	ONDO	2017-06-14	LASV	1	NA	1	NA	NA	NA	NA	32718132	Hiseq2500	180601	0	SAMN34472892	PRJNA436552
LASV0279-EDO-2017	EDO	2017-06-14	LASV	1	case	1	NA	NA	NA	NA	41602380	Hiseq2500	180601	0	SAMN34472893	PRJNA436552
LASV0280-RIVERS-2017	RIVERS	2017-06-15	LASV	1	NA	1	NA	NA	NA	NA	8822822	Hiseq2500	180601	0	SAMN34472894	PRJNA436552
LASV0084-EDO-2017	EDO	2017-06-16	LASV	1	case	1	NA	NA	NA	NA	30019910	Hiseq2500	180601	0	SAMN09943656	PRJNA436552
LASV0085-EDO-2017	EDO	2017-06-17	LASV	1	NA	1	NA	NA	NA	NA	26407118	Hiseq2500	180601	0	SAMN09943657	PRJNA436552
LASV0086-EDO-2017	EDO	2017-06-25	LASV	1	case	1	NA	NA	NA	NA	27695164	Hiseq2500	180601	0	SAMN09943658	PRJNA436552
LASV0281-ONDO-2017	ONDO	2017-06-24	LASV	1	NA	1	NA	NA	NA	NA	36652156	Hiseq2500	180601	0	SAMN34472895	PRJNA436552
LASV0282-EDO-2017	EDO	2017-06-25	LASV	1	NA	1	NA	NA	NA	NA	22533160	Hiseq2500	180601	0	SAMN34472896	PRJNA436552
LASV0283-EDO-2017	EDO	2017-06-26	LASV	1	NA	1	NA	NA	NA	NA	50580710	Hiseq2500	180601	0	SAMN34472897	PRJNA436552
LASV0088-EDO-2017	EDO	2017-06-27	LASV	1	case	1	NA	NA	NA	NA	18448144	Hiseq2500	180601	0	SAMN09943659	PRJNA436552
LASV0089-ONDO-2017	ONDO	2017-07-05	LASV	1	case	1	NA	NA	NA	NA	17095850	Hiseq2500	180601	0	SAMN09943660	PRJNA436552
LASV0284-EDO-2017	EDO	2017-07-15	LASV	1	case	1	NA	NA	NA	NA	918666	Hiseq2500	180601	0	SAMN34472898	PRJNA436552
LASV0090-ONDO-2017	ONDO	2017-07-19	LASV	1	NA	1	NA	NA	NA	NA	12275522	Hiseq2500	180601	0	SAMN09943661	PRJNA436552
LASV0285-EDO-2017	EDO	2017-07-31	LASV	1	case	1	NA	NA	NA	NA	875080	Hiseq2500	180601	0	SAMN34472899	PRJNA436552
LASV0091-EDO-2017	EDO	2017-08-03	LASV	1	case	1	NA	NA	NA	NA	19010072	Hiseq2500	180601	0	SAMN09943662	PRJNA436552
LASV0092-EDO-2017	EDO	2017-08-04	LASV	1	case	1	NA	NA	NA	NA	123198314	Hiseq2500	180601	0	SAMN09943663	PRJNA436552
LASV0286-EDO-2017	EDO	2017-08-10	LASV	1	case	1	NA	NA	NA	NA	5491588	Hiseq2500	180601	0	SAMN34472900	PRJNA436552
LASV0287-EDO-2017	EDO	2017-08-18	LASV	1	case	1	NA	NA	NA	NA	2664426	Hiseq2500	180601	0	SAMN34472943	PRJNA436552
LASV0093-EDO-2017	EDO	2017-08-19	LASV	1	case	1	NA	NA	NA	NA	25099354	Hiseq2500	180601	0	SAMN09943664	PRJNA436552
LASV0288-EDO-2017	EDO	2017-08-20	LASV	1	case	1	NA	NA	NA	NA	3944136	Hiseq2500	180601	0	SAMN34472944	PRJNA436552
LASV0289-EDO-2017	EDO	2017-08-21	LASV	1	NA	1	NA	NA	NA	NA	4393652	Hiseq2500	180601	0	SAMN34472945	PRJNA436552
LASV0290-EDO-2017	EDO	2017-08-28	LASV	1	NA	1	NA	NA	NA	NA	7973822	Hiseq2500	180601	0	SAMN34508923	PRJNA436552
LASV0291-EDO-2017	EDO	2017-08-28	LASV	1	case	1	NA	NA	NA	NA	1960380	Hiseq2500	180601	0	SAMN34508924	PRJNA436552
LASV0094-KOGI-2017	KOGI	2017-09-02	LASV	1	NA	1	NA	NA	NA	NA	68954522	Hiseq2500	180601	0	SAMN09943665	PRJNA436552
LASV0292-ONDO-2017	ONDO	2017-09-05	LASV	1	NA	1	NA	NA	NA	NA	3930212	Hiseq2500	180601	0	SAMN34472946	PRJNA436552
LASV0293-ONDO-2017	ONDO	2017-09-11	LASV	1	NA	1	NA	NA	NA	NA	8708576	Hiseq2500	180601	0	SAMN34472947	PRJNA436552
LASV0095-EDO-2017	EDO	2017-09-14	LASV	1	case	1	NA	NA	NA	NA	34923094	Hiseq2500	180601	0	SAMN09943666	PRJNA436552
LASV0294-EDO-2017	EDO	2017-09-16	LASV	1	case	1	NA	NA	NA	NA	3937278	Hiseq2500	180601	0	SAMN34472948	PRJNA436552
LASV0096-ONDO-2017	ONDO	2017-09-18	LASV	1	NA	1	NA	NA	NA	NA	29425012	Hiseq2500	180601	0	SAMN09943667	PRJNA436552
LASV0295-EDO-2017	EDO	2017-09-19	LASV	1	case	1	NA	NA	NA	NA	6739166	Hiseq2500	180601	0	SAMN34472949	PRJNA436552
LASV0296-EDO-2017	EDO	2017-09-21	LASV	1	case	1	NA	NA	NA	NA	2845736	Hiseq2500	180601	0	SAMN34472950	PRJNA436552
LASV0297-ONDO-2017	ONDO	2017-09-22	LASV	1	NA	1	NA	NA	NA	NA	2285004	Hiseq2500	180601	0	SAMN34472951	PRJNA436552
LASV0097-EDO-2017	EDO	2017-10-06	LASV	1	case	1	NA	NA	NA	NA	14135990	Hiseq2500	180601	0	SAMN09943668	PRJNA436552
LASV0298-EDO-2017	EDO	2017-10-06	LASV	1	case	1	NA	NA	NA	NA	9180934	Hiseq2500	180601	0	SAMN34472952	PRJNA436552
LASV0098-EDO-2017	EDO	2017-10-16	LASV	1	case	1	NA	NA	NA	NA	6378246	Hiseq2500	180601	0	SAMN09943669	PRJNA436552
LASV0099-EDO-2017	EDO	2017-10-17	LASV	1	NA	1	NA	NA	NA	NA	10240072	Hiseq2500	180601	0	SAMN09943670	PRJNA436552
LASV0100-EDO-2017	EDO	2017-10-18	LASV	1	NA	1	NA	NA	NA	NA	5926190	Hiseq2500	180601	0	SAMN09943682	PRJNA436552
LASV0299-EDO-2017	EDO	2017-10-20	LASV	1	case	1	NA	NA	NA	NA	10359908	Hiseq2500	180601	0	SAMN34473321	PRJNA436552
LASV0101-EDO-2017	EDO	2017-11-10	LASV	1	NA	1	NA	NA	NA	NA	34102102	Hiseq2500	180601	0	SAMN09943671	PRJNA436552
LASV0300-EDO-2017	EDO	2017-11-19	LASV	1	case	1	NA	NA	NA	NA	17722550	Hiseq2500	180601	0	SAMN34473322	PRJNA436552
LASV0301-EDO-2017	EDO	2017-11-20	LASV	1	case	1	NA	NA	NA	NA	8659648	Hiseq2500	180601	0	SAMN34473323	PRJNA436552
LASV0302-EDO-2017	EDO	2017-11-26	LASV	1	case	1	NA	NA	NA	NA	4715400	Hiseq2500	180601	0	SAMN34473324	PRJNA436552
LASV0102-ONDO-2017	ONDO	2017-11-26	LASV	1	NA	1	NA	NA	NA	NA	15045192	Hiseq2500	180601	0	SAMN09943683	PRJNA436552
LASV0103-EDO-2017	EDO	2017-11-29	LASV	1	case	1	NA	NA	NA	NA	11935210	Hiseq2500	180601	0	SAMN09943672	PRJNA436552
LASV0303-EDO-2017	EDO	2017-11-29	LASV	1	NA	1	NA	NA	NA	NA	17285224	Hiseq2500	180601	0	SAMN34473325	PRJNA436552
LASV0304-ONDO-2017	ONDO	2017-12-11	LASV	1	NA	1	NA	NA	NA	NA	15697752	Hiseq2500	180601	0	SAMN34473326	PRJNA436552
LASV0104-ONDO-2017	ONDO	2017-12-12	LASV	1	NA	1	NA	NA	NA	NA	46502616	Hiseq2500	180601	0	SAMN09943673	PRJNA436552
LASV0305-EDO-2017	EDO	2017-12-13	LASV	1	case	1	NA	NA	NA	NA	15469746	Hiseq2500	180601	0	SAMN34473327	PRJNA436552
LASV0306-EDO-2017	EDO	2017-12-16	LASV	1	case	1	NA	NA	NA	NA	17970466	Hiseq2500	180601	0	SAMN34473328	PRJNA436552
LASV0307-EDO-2017	EDO	2017-12-18	LASV	1	NA	1	NA	NA	NA	NA	15114682	Hiseq2500	180601	0	SAMN34473329	PRJNA436552
LASV0105-ONDO-2017	ONDO	2017-12-17	LASV	1	NA	1	NA	NA	NA	NA	29974470	Hiseq2500	180601	0	SAMN09943674	PRJNA436552
LASV0106-ONDO-2017	ONDO	2017-12-17	LASV	1	NA	1	NA	NA	NA	NA	16955310	Hiseq2500	180601	0	SAMN09943675	PRJNA436552
LASV0107-ONDO-2017	ONDO	2017-12-17	LASV	1	NA	1	NA	NA	NA	NA	16862090	Hiseq2500	180601	0	SAMN09943676	PRJNA436552
LASV0108-ONDO-2017	ONDO	2017-12-17	LASV	1	NA	1	NA	NA	NA	NA	13981648	Hiseq2500	180601	0	SAMN09943677	PRJNA436552
LASV0109-ONDO-2017	ONDO	2017-12-18	LASV	1	NA	1	NA	NA	NA	NA	5631348	Hiseq2500	180601	0	SAMN09943678	PRJNA436552
LASV0308-NASARAWA-2017	NASARAWA	2017-12-13	LASV	1	NA	1	NA	NA	NA	NA	9601024	Hiseq2500	180601	0	SAMN34473330	PRJNA436552
LASV0309-ONDO-2017	ONDO	2017-12-19	LASV	1	NA	1	NA	NA	NA	NA	32261398	Hiseq2500	180601	0	SAMN34473363	PRJNA436552
LASV0310-EDO-2017	EDO	2017-12-24	LASV	1	case	1	NA	NA	NA	NA	10965002	Hiseq2500	180601	0	SAMN34473364	PRJNA436552
LASV0110-ONDO-2017	ONDO	2017-12-26	LASV	1	NA	1	NA	NA	NA	NA	30632532	Hiseq2500	180601	0	SAMN09943679	PRJNA436552
LASV0111-ONDO-2017	ONDO	2017-12-28	LASV	1	NA	1	NA	NA	NA	NA	26766988	Hiseq2500	180601	0	SAMN09943680	PRJNA436552
LASV0311-ONDO-2017	ONDO	2017-12-29	LASV	1	NA	1	NA	NA	NA	NA	7781092	Hiseq2500	180601	0	SAMN34473365	PRJNA436552
LASV0112-ONDO-2017	ONDO	2017-12-29	LASV	1	NA	1	NA	NA	NA	NA	17819444	Hiseq2500	180601	0	SAMN09943681	PRJNA436552
LASV0312-ONDO-2018	ONDO	2018-01-05	LASV	1	NA	1	NA	NA	NA	NA	48905788	Hiseq2500	180419	0	SAMN34473366	PRJNA436552
LASV0313-EDO-2018	EDO	2018-01-05	LASV	1	case	1	NA	NA	NA	NA	46435882	Hiseq2500	180419	0	SAMN34473367	PRJNA436552
LASV0116-EDO-2018	EDO	2018-01-07	LASV	1	NA	1	NA	NA	NA	NA	13420442	Hiseq2500	180419	0	SAMN08765786	PRJNA436552
LASV0117-ONDO-2018	ONDO	2018-01-07	LASV	1	NA	1	NA	NA	NA	NA	17260452	Hiseq2500	180419	0	SAMN09943684	PRJNA436552
LASV0115-ONDO-2018	ONDO	2018-01-06	LASV	1	NA	1	NA	NA	NA	NA	32550106	Hiseq2500	180419	0	SAMN09943685	PRJNA436552
LASV0114-ONDO-2018	ONDO	2018-01-05	LASV	1	NA	1	NA	NA	NA	NA	67052138	Hiseq2500	180419	0	SAMN09943686	PRJNA436552
LASV0118-EDO-2018	EDO	2018-01-09	LASV	1	NA	1	NA	NA	NA	NA	32596890	Hiseq2500	180419	0	SAMN09943687	PRJNA436552
LASV0314-EDO-2018	EDO	2018-01-11	LASV	1	case	1	NA	NA	NA	NA	16614006	Hiseq2500	180419	0	SAMN34473368	PRJNA436552
LASV0120-ONDO-2018	ONDO	2018-01-11	LASV	1	NA	1	NA	NA	NA	NA	27827638	Hiseq2500	180419	0	SAMN09943689	PRJNA436552
LASV0121-ONDO-2018	ONDO	2018-01-11	LASV	1	NA	1	NA	NA	NA	NA	7819718	Hiseq2500	180419	0	SAMN09943690	PRJNA436552
LASV0122-ONDO-2018	ONDO	2018-01-11	LASV	1	NA	1	NA	NA	NA	NA	9541940	Hiseq2500	180419	0	SAMN09943691	PRJNA436552
LASV0315-ONDO-2018	ONDO	2018-01-11	LASV	1	NA	1	NA	NA	NA	NA	28849018	Hiseq2500	180419	0	SAMN34473369	PRJNA436552
LASV0316-EDO-2018	EDO	2018-01-12	LASV	1	case	1	NA	NA	NA	NA	25030958	Hiseq2500	180419	0	SAMN34473370	PRJNA436552
LASV0124-UNKNOWN-2018	ANAMBRA	2018-01-13	LASV	1	case	1	NA	NA	NA	NA	23104008	Hiseq2500	180419	0	SAMN09943692	PRJNA436552
LASV0317-ONDO-2018	ONDO	2018-01-12	LASV	1	NA	1	NA	NA	NA	NA	44548024	Hiseq2500	180419	0	SAMN34508925	PRJNA436552
LASV0318-ONDO-2018	ONDO	2018-01-12	LASV	1	NA	1	NA	NA	NA	NA	15044766	Hiseq2500	180419	0	SAMN34508926	PRJNA436552
LASV0123-ONDO-2018	ONDO	2018-01-12	LASV	1	NA	1	NA	NA	NA	NA	7278290	Hiseq2500	180419	0	SAMN09943693	PRJNA436552
LASV0319-ONDO-2018	ONDO	2018-01-12	LASV	1	NA	1	NA	NA	NA	NA	23341512	Hiseq2500	180419	0	SAMN34508927	PRJNA436552
LASV0125-EBONYI-2018	EBONYI	2018-01-13	LASV	1	NA	1	NA	NA	NA	NA	7027884	Hiseq2500	180419	0	SAMN09943694	PRJNA436552
LASV0126-EBONYI-2018	EBONYI	2018-01-13	LASV	1	NA	1	NA	NA	NA	NA	18266474	Hiseq2500	180419	0	SAMN09943695	PRJNA436552
LASV0320-EBONYI-2018	EBONYI	2018-01-13	LASV	1	NA	1	NA	NA	NA	NA	15991344	Hiseq2500	180419	0	SAMN34473371	PRJNA436552
LASV0127-EBONYI-2018	IMO	2018-01-13	LASV	1	NA	1	NA	NA	NA	NA	63255442	Hiseq2500	180419	0	SAMN09943696	PRJNA436552
LASV0130-EDO-2018	EDO	2018-01-15	LASV	1	NA	1	NA	NA	NA	NA	22533764	Hiseq2500	180419	0	SAMN09943697	PRJNA436552
LASV0119.2-EDO-2018	EDO	2018-01-15	LASV	1	case	1	NA	NA	NA	NA	51034670	Hiseq2500	180419	0	SAMN09943698	PRJNA436552
LASV0321-EDO-2018	EDO	2018-01-15	LASV	1	case	1	NA	NA	NA	NA	22399398	Hiseq2500	180419	0	SAMN34508928	PRJNA436552
LASV0322-EDO-2018	EDO	2018-01-15	LASV	1	NA	1	NA	NA	NA	NA	25336056	Hiseq2500	180419	0	SAMN34509042	PRJNA436552
LASV0129.2-ONDO-2018	ONDO	2018-01-15	LASV	1	case	1	NA	NA	NA	NA	5461508	Hiseq2500	180419	0	SAMN08765788	PRJNA436552
LASV0323-EDO-2018	EDO	2018-01-16	LASV	1	NA	1	NA	NA	NA	NA	8361068	Hiseq2500	180419	0	SAMN34509043	PRJNA436552
LASV0133-EDO-2018	EDO	2018-01-16	LASV	1	NA	1	NA	NA	NA	NA	12786124	Hiseq2500	180419	0	SAMN09943699	PRJNA436552
LASV0324-EBONYI-2018	EBONYI	2018-01-15	LASV	1	NA	1	NA	NA	NA	NA	10537572	Hiseq2500	180419	0	SAMN34473372	PRJNA436552
LASV0129-ONDO-2018	ONDO	2018-01-13	LASV	1	NA	1	NA	NA	NA	NA	17195254	Hiseq2500	180419	0	SAMN09943700	PRJNA436552
LASV0325-ONDO-2018	ONDO	2018-01-13	LASV	1	NA	1	NA	NA	NA	NA	30289080	Hiseq2500	180419	0	SAMN34492692	PRJNA436552
LASV0131-ONDO-2018	ONDO	2018-01-15	LASV	1	NA	1	NA	NA	NA	NA	24563260	Hiseq2500	180419	0	SAMN09943701	PRJNA436552
LASV0128-ONDO-2018	ONDO	2018-01-14	LASV	1	NA	1	NA	NA	NA	NA	14237148	Hiseq2500	180419	0	SAMN09943702	PRJNA436552
LASV0132-ONDO-2018	ONDO	2018-01-15	LASV	1	NA	1	NA	NA	NA	NA	14736890	Hiseq2500	180419	0	SAMN09943703	PRJNA436552
LASV0326-EDO-2018	EDO	2018-01-16	LASV	1	case	1	NA	NA	NA	NA	74405064	Hiseq2500	180419	0	SAMN34509044	PRJNA436552
LASV0134-EDO-2018	EDO	2018-01-17	LASV	1	case	1	NA	NA	NA	NA	19406962	Hiseq2500	180419	0	SAMN09943704	PRJNA436552
LASV0135-ONDO-2018	ONDO	2018-01-17	LASV	1	NA	1	NA	NA	NA	NA	10227898	Hiseq2500	180419	0	SAMN09943705	PRJNA436552
LASV0327-EDO-2018	EDO	2018-01-18	LASV	1	case	1	NA	NA	NA	NA	25561668	Hiseq2500	180419	0	SAMN34509045	PRJNA436552
LASV0136-ONDO-2018	ONDO	2018-01-17	LASV	1	NA	1	NA	NA	NA	NA	9609952	Hiseq2500	180419	0	SAMN09943706	PRJNA436552
LASV0328-KOGI-2018	KOGI	2018-01-17	LASV	1	NA	1	NA	NA	NA	NA	14477932	Hiseq2500	180419	0	SAMN34492693	PRJNA436552
LASV0137-ONDO-2018	ONDO	2018-01-17	LASV	1	NA	1	NA	NA	NA	NA	18074272	Hiseq2500	180419	0	SAMN09943707	PRJNA436552
LASV0329-ONDO-2018	ONDO	2018-01-17	LASV	1	NA	1	NA	NA	NA	NA	26361792	Hiseq2500	180419	0	SAMN34509046	PRJNA436552
LASV0138-KOGI-2018	NASARAWA	2018-01-18	LASV	1	NA	1	NA	NA	NA	NA	13573826	Hiseq2500	180419	0	SAMN09943709	PRJNA436552
LASV0139-NASARAWA-2018	KOGI	2018-01-17	LASV	1	NA	1	NA	NA	NA	NA	30502528	Hiseq2500	180419	0	SAMN09943708	PRJNA436552
LASV0140-EDO-2018	EDO	2018-01-18	LASV	1	NA	1	NA	NA	NA	NA	10478834	Hiseq2500	180419	0	SAMN09943710	PRJNA436552
LASV0330-EDO-2018	EDO	2018-01-18	LASV	1	case	1	NA	NA	NA	NA	12692096	Hiseq2500	180419	0	SAMN34509047	PRJNA436552
LASV0331-EDO-2018	EDO	2018-01-18	LASV	1	case	1	NA	NA	NA	NA	10787148	Hiseq2500	180419	0	SAMN34509048	PRJNA436552
LASV0332-ONDO-2018	ONDO	2018-01-17	LASV	1	NA	1	NA	NA	NA	NA	6948630	Hiseq2500	180419	0	SAMN34509049	PRJNA436552
LASV0141-EDO-2018	EDO	2018-01-19	LASV	1	case	1	NA	NA	NA	NA	10012970	Hiseq2500	180419	0	SAMN09943711	PRJNA436552
LASV0142-IMO-2018	IMO	2018-01-19	LASV	1	case	1	NA	NA	NA	NA	17401826	Hiseq2500	180419	0	SAMN09943712	PRJNA436552
LASV0333-EDO-2018	EDO	2018-01-20	LASV	1	case	1	NA	NA	NA	NA	9648490	Hiseq2500	180419	0	SAMN34509050	PRJNA436552
LASV0334-ONDO-2018	ONDO	2018-01-19	LASV	1	NA	1	NA	NA	NA	NA	18475682	Hiseq2500	180419	0	SAMN34509051	PRJNA436552
LASV0335-ONDO-2018	ONDO	2018-01-19	LASV	1	NA	1	NA	NA	NA	NA	9125388	Hiseq2500	180419	0	SAMN34509055	PRJNA436552
LASV0336-EDO-2018	EDO	2018-01-20	LASV	1	case	1	NA	NA	NA	NA	15631652	Hiseq2500	180419	0	SAMN34509056	PRJNA436552
LASV0225-ONDO-2018	ONDO	2018-01-20	LASV	1	NA	1	NA	NA	NA	NA	15324284	Hiseq2500	180419	0	SAMN10474902	PRJNA436552
LASV0337-ONDO-2018	ONDO	2018-01-21	LASV	1	NA	1	NA	NA	NA	NA	16304106	Hiseq2500	180419	0	SAMN34492694	PRJNA436552
LASV0338-EDO-2018	EDO	2018-01-18	LASV	1	NA	1	NA	NA	NA	NA	1717994	Hiseq2500	180419	0	SAMN34509057	PRJNA436552
LASV0339-EDO-2018	EDO	2018-01-22	LASV	1	case	1	NA	NA	NA	NA	13348614	Hiseq2500	180419	0	SAMN34492695	PRJNA436552
LASV0340-EBONYI-2018	EBONYI	2018-01-22	LASV	1	NA	1	NA	NA	NA	NA	9270662	Hiseq2500	180419	0	SAMN34492696	PRJNA436552
LASV0341-EDO-2018	EDO	2018-01-23	LASV	1	case	1	NA	NA	NA	NA	4613998	Hiseq2500	180419	0	SAMN34492697	PRJNA436552
LASV0144-ONDO-2018	EDO	2018-01-23	LASV	1	case	1	NA	NA	NA	NA	11075626	Hiseq2500	180419	0	SAMN09943713	PRJNA436552
LASV0342-ONDO-2018	ONDO	2018-01-22	LASV	1	NA	1	NA	NA	NA	NA	9302196	Hiseq2500	180419	0	SAMN34492698	PRJNA436552
LASV0145-EDO-2018	EDO	2018-01-23	LASV	1	NA	1	NA	NA	NA	NA	20360950	Hiseq2500	180419	0	SAMN09943714	PRJNA436552
LASV0147-EDO-2018	EDO	2018-01-26	LASV	1	case	1	NA	NA	NA	NA	16505858	Hiseq2500	180419	0	SAMN09943716	PRJNA436552
LASV0343-EDO-2018	EDO	2018-01-27	LASV	1	case	1	NA	NA	NA	NA	5648952	Hiseq2500	180419	0	SAMN34492699	PRJNA436552
LASV0493-EDO-2018	EDO	2018-01-28	LASV	1	case	1	NA	NA	NA	NA	10123704	Hiseq2500	180419	0	SAMN08765780	PRJNA436552
LASV0148-UNKNOWN-2018	EDO	2018-01-28	LASV	1	case	1	NA	NA	NA	NA	7423900	Hiseq2500	180419	0	SAMN09943717	PRJNA436552
LASV0344-EDO-2018	EDO	2018-01-30	LASV	1	NA	1	NA	NA	NA	NA	19343612	Hiseq2500	180419	0	SAMN34509058	PRJNA436552
LASV0345-EDO-2018	EDO	2018-01-30	LASV	1	case	1	NA	NA	NA	NA	18426884	Hiseq2500	180419	0	SAMN34509059	PRJNA436552
LASV0149-KOGI-2018	KOGI	2018-01-30	LASV	1	NA	1	NA	NA	NA	NA	16298490	Hiseq2500	180419	0	SAMN09943718	PRJNA436552
LASV0346-EDO-2018	EDO	2018-01-31	LASV	1	NA	1	NA	NA	NA	NA	15314958	Hiseq2500	180419	0	SAMN34492700	PRJNA436552
LASV0347-EDO-2018	EDO	2018-02-01	LASV	1	NA	1	NA	NA	NA	NA	10924302	Hiseq2500	180419	0	SAMN34492701	PRJNA436552
LASV0348-EDO-2018	EDO	2018-02-02	LASV	1	case	1	NA	NA	NA	NA	8097616	Hiseq2500	180419	0	SAMN34496904	PRJNA436552
LASV0151-EDO-2018	EDO	2018-02-02	LASV	1	case	1	NA	NA	NA	NA	509032	Hiseq2500	180419	0	SAMN09943719	PRJNA436552
LASV0349-EDO-2018	EDO	2018-02-02	LASV	1	case	1	NA	NA	NA	NA	4299576	Hiseq2500	180419	0	SAMN08765771	PRJNA436552
LASV0350-ONDO-2018	ONDO	2018-02-03	LASV	1	NA	1	NA	NA	NA	NA	5513056	Hiseq2500	180419	0	SAMN34496905	PRJNA436552
LASV0351-EDO-2018	EDO	2018-02-03	LASV	1	case	1	NA	NA	NA	NA	6887920	Hiseq2500	180419	0	SAMN34509060	PRJNA436552
LASV0352-EDO-2018	EDO	2018-02-03	LASV	1	case	1	NA	NA	NA	NA	42123708	Hiseq2500	180627	0	SAMN34509061	PRJNA436552
LASV0353-EBONYI-2018	EBONYI	2018-02-02	LASV	1	NA	1	NA	NA	NA	NA	4549508	Hiseq2500	180419	0	SAMN34496906	PRJNA436552
LASV0150-EBONYI-2018	EBONYI	2018-02-02	LASV	1	NA	1	NA	NA	NA	NA	433306	Hiseq2500	180406	0	SAMN08765785	PRJNA436552
LASV0354-EDO-2018	EDO	2018-02-03	LASV	1	case	1	NA	NA	NA	NA	2521856	Hiseq2500	180419	0	SAMN34509062	PRJNA436552
LASV0153-EDO-2018	EDO	2018-02-04	LASV	1	case	1	NA	NA	NA	NA	7637938	Hiseq2500	180627	0	SAMN09943720	PRJNA436552
LASV0355-ONDO-2018	ONDO	2018-02-04	LASV	1	NA	1	NA	NA	NA	NA	12106746	Hiseq2500	180419	0	SAMN34509063	PRJNA436552
LASV0356-EDO-2018	EDO	2018-02-04	LASV	1	NA	1	NA	NA	NA	NA	7773420	Hiseq2500	180419	0	SAMN34509064	PRJNA436552
LASV0357-EDO-2018	EDO	2018-02-04	LASV	1	NA	1	NA	NA	NA	NA	33749270	Hiseq2500	180419	0	SAMN34509115	PRJNA436552
LASV0358-EDO-2018	EDO	2018-02-03	LASV	1	NA	1	NA	NA	NA	NA	13110908	Hiseq2500	180419	0	SAMN34509116	PRJNA436552
LASV0154-TARABA-2018	TARABA	2018-02-04	LASV	1	case	1	NA	NA	NA	NA	10894534	Hiseq2500	180419	0	SAMN09943721	PRJNA436552
LASV0359-EDO-2018	EDO	2018-02-04	LASV	1	case	1	NA	NA	NA	NA	5755268	Hiseq2500	180419	0	SAMN34509117	PRJNA436552
LASV0360-EDO-2018	EDO	2018-02-05	LASV	1	NA	1	NA	NA	NA	NA	2489290	Hiseq2500	180419	0	SAMN34509118	PRJNA436552
LASV0155-EDO-2018	EDO	2018-02-05	LASV	1	NA	1	NA	NA	NA	NA	20815636	Hiseq2500	180419	0	SAMN09943722	PRJNA436552
LASV0156-ONDO-2018	ONDO	2018-02-05	LASV	1	NA	1	NA	NA	NA	NA	3790214	Hiseq2500	180419	0	SAMN09943723	PRJNA436552
LASV0361-ONDO-2018	ONDO	2018-02-04	LASV	1	NA	1	NA	NA	NA	NA	5425898	Hiseq2500	180419	0	SAMN34509119	PRJNA436552
LASV0152-ONDO-2018	ONDO	2018-02-04	LASV	1	NA	1	NA	NA	NA	NA	1686980	Hiseq2500	180406	0	SAMN08765792	PRJNA436552
LASV0230-DELTA-2018	DELTA	2018-02-04	LASV	1	NA	1	NA	NA	NA	NA	5169256	Hiseq2500	180419	0	SAMN10474903	PRJNA436552
LASV0362-EDO-2018	EDO	2018-02-05	LASV	1	case	1	NA	NA	NA	NA	11858296	Hiseq2500	180627	0	SAMN34509120	PRJNA436552
LASV0363-UNKNOWN-2018	NA	2018-02-05	LASV	1	case	1	NA	NA	NA	NA	21375088	Hiseq2500	180627	0	SAMN34574912	PRJNA436552
LASV0364-UNKNOWN-2018	NA	2018-02-05	LASV	1	case	1	NA	NA	NA	NA	13544836	Hiseq2500	180627	0	SAMN34574913	PRJNA436552
LASV0365-EDO-2018	EDO	2018-02-05	LASV	1	case	1	NA	NA	NA	NA	3690664	Hiseq2500	180419	0	SAMN34509121	PRJNA436552
LASV0366-EDO-2018	EDO	2018-02-05	LASV	1	NA	1	NA	NA	NA	NA	8723006	Hiseq2500	180419	0	SAMN34509122	PRJNA436552
LASV0367-EDO-2018	EDO	2018-02-05	LASV	1	case	1	NA	NA	NA	NA	7517870	Hiseq2500	180419	0	SAMN34509123	PRJNA436552
LASV0368-EDO-2018	EDO	2018-02-05	LASV	1	NA	1	NA	NA	NA	NA	6549952	Hiseq2500	180419	0	SAMN34509124	PRJNA436552
LASV0369-EDO-2018	EDO	2018-02-05	LASV	1	case	1	NA	NA	NA	NA	1998610	Hiseq2500	180419	0	SAMN34496907	PRJNA436552
LASV0370-EBONYI-2018	EBONYI	2018-02-05	LASV	1	case	1	NA	NA	NA	NA	30096942	Hiseq2500	180627	0	SAMN34496908	PRJNA436552
LASV0371-ONDO-2018	ONDO	2018-02-05	LASV	1	NA	1	NA	NA	NA	NA	7975398	Hiseq2500	180627	0	SAMN34509308	PRJNA436552
LASV0158-EDO-2018	EDO	2018-02-06	LASV	1	case	1	NA	NA	NA	NA	11091130	Hiseq2500	180419	0	SAMN09943724	PRJNA436552
LASV0372-EDO-2018	EDO	2018-02-06	LASV	1	case	1	NA	NA	NA	NA	28580504	Hiseq2500	180627	0	SAMN34509309	PRJNA436552
LASV0373-EDO-2018	EDO	2018-02-06	LASV	1	NA	1	NA	NA	NA	NA	9530854	Hiseq2500	180419	0	SAMN34509310	PRJNA436552
LASV0374-EDO-2018	EDO	2018-02-06	LASV	1	case	1	NA	NA	NA	NA	4338274	Hiseq2500	180419	0	SAMN34509311	PRJNA436552
LASV0375-ONDO-2018	ONDO	2018-02-05	LASV	1	NA	1	NA	NA	NA	NA	50760964	Hiseq2500	180627	0	SAMN34509312	PRJNA436552
LASV0157-ONDO-2018	ONDO	2018-02-05	LASV	1	NA	1	NA	NA	NA	NA	25336894	Hiseq2500	180627	0	SAMN09943725	PRJNA436552
LASV0376-ONDO-2018	ONDO	2018-02-05	LASV	1	NA	1	NA	NA	NA	NA	48999270	Hiseq2500	180627	0	SAMN34509313	PRJNA436552
LASV0377-EDO-2018	EDO	2018-02-06	LASV	1	NA	1	NA	NA	NA	NA	6778006	Hiseq2500	180419	0	SAMN34509314	PRJNA436552
LASV0378-DELTA-2018	DELTA	2018-02-07	LASV	1	case	1	NA	NA	NA	NA	29094054	Hiseq2500	180627	0	SAMN34496909	PRJNA436552
LASV0161-ONDO-2018	ONDO	2018-02-06	LASV	1	NA	1	NA	NA	NA	NA	36680922	Hiseq2500	180627	0	SAMN09943726	PRJNA436552
LASV0379-EDO-2018	EDO	2018-02-07	LASV	1	NA	1	NA	NA	NA	NA	9536548	Hiseq2500	180419	0	SAMN34509315	PRJNA436552
LASV0159-KOGI-2018	KOGI	2018-02-06	LASV	1	case	1	NA	NA	NA	NA	55103580	Hiseq2500	180627	0	SAMN09943727	PRJNA436552
LASV0160-KOGI-2018	KOGI	2018-02-06	LASV	1	NA	1	NA	NA	NA	NA	23833496	Hiseq2500	180627	0	SAMN09943728	PRJNA436552
LASV0380-EDO-2018	EDO	2018-02-07	LASV	1	NA	1	NA	NA	NA	NA	2559314	Hiseq2500	180419	0	SAMN34509316	PRJNA436552
LASV0381-ONDO-2018	ONDO	2018-02-07	LASV	1	NA	1	NA	NA	NA	NA	31652852	Hiseq2500	180627	0	SAMN34496910	PRJNA436552
LASV0382-EDO-2018	EDO	2018-02-08	LASV	1	NA	1	NA	NA	NA	NA	24041082	Hiseq2500	180627	0	SAMN34509317	PRJNA436552
LASV0383-EDO-2018	EDO	2018-02-08	LASV	1	NA	1	NA	NA	NA	NA	25792024	Hiseq2500	180627	0	SAMN34566299	PRJNA436552
LASV0384-ONDO-2018	ONDO	2018-02-08	LASV	1	NA	1	NA	NA	NA	NA	46025146	Hiseq2500	180627	0	SAMN34566300	PRJNA436552
LASV0385-EDO-2018	EDO	2018-02-08	LASV	1	NA	1	NA	NA	NA	NA	32444676	Hiseq2500	180627	0	SAMN34566301	PRJNA436552
LASV0386-EDO-2018	EDO	2018-02-08	LASV	1	case	1	NA	NA	NA	NA	14229254	Hiseq2500	180627	0	SAMN34566302	PRJNA436552
LASV0387-EDO-2018	EDO	2018-02-08	LASV	1	NA	1	NA	NA	NA	NA	59400346	Hiseq2500	180627	0	SAMN34566303	PRJNA436552
LASV0388-EDO-2018	EDO	2018-02-08	LASV	1	case	1	NA	NA	NA	NA	36264418	Hiseq2500	180627	0	SAMN34566304	PRJNA436552
LASV0389-ONDO-2018	ONDO	2018-02-09	LASV	1	NA	1	NA	NA	NA	NA	194423616	Hiseq2500	180627	0	SAMN34572407	PRJNA436552
LASV0390-ONDO-2018	ONDO	2018-02-08	LASV	1	NA	1	NA	NA	NA	NA	25357436	Hiseq2500	180627	0	SAMN34566305	PRJNA436552
LASV0391-EDO-2018	EDO	2018-02-09	LASV	1	case	1	NA	NA	NA	NA	22436082	Hiseq2500	180627	0	SAMN34566306	PRJNA436552
LASV0392-EDO-2018	EDO	2018-02-09	LASV	1	case	1	NA	NA	NA	NA	40108402	Hiseq2500	180627	0	SAMN34566307	PRJNA436552
LASV0393-ONDO-2018	ONDO	2018-02-09	LASV	1	NA	1	NA	NA	NA	NA	12699874	Hiseq2500	180627	0	SAMN34550947	PRJNA436552
LASV0162-ONDO-2018	ONDO	2018-02-09	LASV	1	NA	1	NA	NA	NA	NA	35104738	Hiseq2500	180627	0	SAMN09943729	PRJNA436552
LASV0163-ONDO-2018	ONDO	2018-02-09	LASV	1	NA	1	NA	NA	NA	NA	53524368	Hiseq2500	180627	0	SAMN09943730	PRJNA436552
LASV0164-ONDO-2018	ONDO	2018-02-09	LASV	1	NA	1	NA	NA	NA	NA	19727804	Hiseq2500	180627	0	SAMN09943731	PRJNA436552
LASV0394-ONDO-2018	ONDO	2018-02-09	LASV	1	NA	1	NA	NA	NA	NA	24896958	Hiseq2500	180627	0	SAMN34550948	PRJNA436552
LASV0395-ONDO-2018	ONDO	2018-02-10	LASV	1	NA	1	NA	NA	NA	NA	5274526	Hiseq2500	180627	0	SAMN34496911	PRJNA436552
LASV0396-UNKNOWN-2018	NA	2018-02-10	LASV	1	case	1	NA	NA	NA	NA	6367882	Hiseq2500	180627	0	SAMN34496912	PRJNA436552
LASV0397-EBONYI-2018	EBONYI	2018-02-10	LASV	1	NA	1	NA	NA	NA	NA	11819150	Hiseq2500	180627	0	SAMN34550949	PRJNA436552
LASV0398-EBONYI-2018	EBONYI	2018-02-10	LASV	1	NA	1	NA	NA	NA	NA	13022004	Hiseq2500	180627	0	SAMN34550950	PRJNA436552
LASV0399-EBONYI-2018	EBONYI	2018-02-10	LASV	1	NA	1	NA	NA	NA	NA	8438456	Hiseq2500	180627	0	SAMN34550951	PRJNA436552
LASV0165-EBONYI-2018	EBONYI	2018-02-10	LASV	1	NA	1	NA	NA	NA	NA	48657174	Hiseq2500	180627	0	SAMN09943732	PRJNA436552
LASV0166-ONDO-2018	ONDO	2018-02-10	LASV	1	NA	1	NA	NA	NA	NA	40109750	Hiseq2500	180627	0	SAMN09943733	PRJNA436552
LASV0167-ONDO-2018	ONDO	2018-02-10	LASV	1	NA	1	NA	NA	NA	NA	23992858	Hiseq2500	180627	0	SAMN09943734	PRJNA436552
LASV0400-DELTA-2018	DELTA	2018-02-11	LASV	1	case	1	NA	NA	NA	NA	5284062	Hiseq2500	180419	0	SAMN34496913	PRJNA436552
LASV0169-ONDO-2018	ONDO	2018-02-11	LASV	1	NA	1	NA	NA	NA	NA	24349940	Hiseq2500	180627	0	SAMN09943735	PRJNA436552
LASV0170-ONDO-2018	ONDO	2018-02-11	LASV	1	NA	1	NA	NA	NA	NA	37542964	Hiseq2500	180627	0	SAMN09943736	PRJNA436552
LASV0172-ONDO-2018	ONDO	2018-02-12	LASV	1	NA	1	NA	NA	NA	NA	59022918	Hiseq2500	180627	0	SAMN09943737	PRJNA436552
LASV0168-DELTA-2018	DELTA	2018-02-10	LASV	1	NA	1	NA	NA	NA	NA	45050280	Hiseq2500	180627	0	SAMN09943738	PRJNA436552
LASV0401-ABIA-2018	ABIA	2018-02-11	LASV	1	NA	1	NA	NA	NA	NA	17835910	Hiseq2500	180419	0	SAMN34496914	PRJNA436552
LASV0173-EDO-2018	EDO	2018-02-12	LASV	1	NA	1	NA	NA	NA	NA	66742896	Hiseq2500	180627	0	SAMN09943739	PRJNA436552
LASV0402-EDO-2018	EDO	2018-02-11	LASV	1	NA	1	NA	NA	NA	NA	26610282	Hiseq2500	180627	0	SAMN34496915	PRJNA436552
LASV0174-EDO-2018	EDO	2018-02-12	LASV	1	NA	1	NA	NA	NA	NA	23011554	Hiseq2500	180627	0	SAMN09943740	PRJNA436552
LASV0403-EDO-2018	EDO	2018-02-12	LASV	1	case	1	NA	NA	NA	NA	28299194	Hiseq2500	180627	0	SAMN34550952	PRJNA436552
LASV0171-EDO-2018	EDO	2018-02-12	LASV	1	case	1	NA	NA	NA	NA	5693956	Hiseq2500	180406	0	SAMN08765784	PRJNA436552
LASV0404-EDO-2018	EDO	2018-02-12	LASV	1	case	1	NA	NA	NA	NA	29784744	Hiseq2500	180627	0	SAMN34550953	PRJNA436552
LASV0175-EDO-2018	EDO	2018-02-12	LASV	1	case	1	NA	NA	NA	NA	11288762	Hiseq2500	180627	0	SAMN09943741	PRJNA436552
LASV0176-EDO-2018	EDO	2018-02-12	LASV	1	case	1	NA	NA	NA	NA	11191692	Hiseq2500	180419	0	SAMN09943742	PRJNA436552
LASV0177-EDO-2018	EDO	2018-02-12	LASV	1	case	1	NA	NA	NA	NA	38389570	Hiseq2500	180627	0	SAMN09943743	PRJNA436552
LASV0179-UNKNOWN-2018	EDO	2018-02-13	LASV	1	case	1	NA	NA	NA	NA	11065040	Hiseq2500	180419	0	SAMN09943744	PRJNA436552
LASV0405-ONDO-2018	ONDO	2018-02-13	LASV	1	NA	1	NA	NA	NA	NA	45892378	Hiseq2500	180627	0	SAMN34550954	PRJNA436552
LASV0406-UNKNOWN-2018	NA	2018-02-13	LASV	1	case	1	NA	NA	NA	NA	31538860	Hiseq2500	180627	0	SAMN34496916	PRJNA436552
LASV0186-UNKNOWN-2018	NA	2018-02-13	LASV	1	case	1	NA	NA	NA	NA	36252536	Hiseq2500	180627	0	SAMN09943746	PRJNA436552
LASV0181-UNKNOWN-2018	EDO	2018-02-13	LASV	1	case	1	NA	NA	NA	NA	16225120	Hiseq2500	180419	0	SAMN09943747	PRJNA436552
LASV0182-EDO-2018	EDO	2018-02-13	LASV	1	NA	1	NA	NA	NA	NA	39672142	Hiseq2500	180627	0	SAMN09943748	PRJNA436552
LASV0407-EDO-2018	EDO	2018-02-13	LASV	1	case	1	NA	NA	NA	NA	20429024	Hiseq2500	180419	0	SAMN34550955	PRJNA436552
LASV0178-EDO-2018	EDO	2018-02-13	LASV	1	NA	1	NA	NA	NA	NA	3944590	Hiseq2500	180406	0	SAMN08765775	PRJNA436552
LASV0408-EDO-2018	EDO	2018-02-13	LASV	1	case	1	NA	NA	NA	NA	48179730	Hiseq2500	180627	0	SAMN34550956	PRJNA436552
LASV0409-EDO-2018	EDO	2018-02-13	LASV	1	case	1	NA	NA	NA	NA	39397754	Hiseq2500	180627	0	SAMN34552184	PRJNA436552
LASV0188-ONDO-2018	ONDO	2018-02-14	LASV	1	case	1	NA	NA	NA	NA	43068920	Hiseq2500	180627	0	SAMN09943749	PRJNA436552
LASV0183-ONDO-2018	ONDO	2018-02-13	LASV	1	NA	1	NA	NA	NA	NA	34360234	Hiseq2500	180627	0	SAMN09943750	PRJNA436552
LASV0410-ONDO-2018	ONDO	2018-02-13	LASV	1	NA	1	NA	NA	NA	NA	41654818	Hiseq2500	180627	0	SAMN34552185	PRJNA436552
LASV0184-ONDO-2018	ONDO	2018-02-13	LASV	1	NA	1	NA	NA	NA	NA	44619368	Hiseq2500	180627	0	SAMN09943751	PRJNA436552
LASV0185-ONDO-2018	ONDO	2018-02-13	LASV	1	NA	1	NA	NA	NA	NA	19020302	Hiseq2500	180627	0	SAMN09943752	PRJNA436552
LASV0187-EDO-2018	EDO	2018-02-14	LASV	1	NA	1	NA	NA	NA	NA	3199636	Hiseq2500	180406	0	SAMN09943753	PRJNA436552
LASV0411-EDO-2018	EDO	2018-02-14	LASV	1	NA	1	NA	NA	NA	NA	10014084	Hiseq2500	180419	0	SAMN34552186	PRJNA436552
LASV0412-EDO-2018	EDO	2018-02-14	LASV	1	case	1	NA	NA	NA	NA	20019444	Hiseq2500	180419	0	SAMN34552187	PRJNA436552
LASV0413-EDO-2018	EDO	2018-02-14	LASV	1	case	1	NA	NA	NA	NA	637798	Hiseq2500	180419	0	SAMN34552188	PRJNA436552
LASV0414-ONDO-2018	ONDO	2018-02-15	LASV	1	NA	1	NA	NA	NA	NA	33713368	Hiseq2500	180627	0	SAMN34496917	PRJNA436552
LASV0415-EDO-2018	EDO	2018-02-15	LASV	1	NA	1	NA	NA	NA	NA	11162484	Hiseq2500	180419	0	SAMN34552189	PRJNA436552
LASV0416-EDO-2018	EDO	2018-02-15	LASV	1	NA	1	NA	NA	NA	NA	8544838	Hiseq2500	180419	0	SAMN34552190	PRJNA436552
LASV0190-ONDO-2018	ONDO	2018-02-15	LASV	1	NA	1	NA	NA	NA	NA	95052446	Hiseq2500	180627	0	SAMN09943754	PRJNA436552
LASV0189-ONDO-2018	ONDO	2018-02-15	LASV	1	NA	1	NA	NA	NA	NA	3718928	Hiseq2500	180406	0	SAMN08765772	PRJNA436552
LASV0191-ONDO-2018	ONDO	2018-02-15	LASV	1	NA	1	NA	NA	NA	NA	69287194	Hiseq2500	180627	0	SAMN09943755	PRJNA436552
LASV0417-UNKNOWN-2018	NA	2018-02-16	LASV	1	case	1	NA	NA	NA	NA	39926818	Hiseq2500	180627	0	SAMN34496918	PRJNA436552
LASV0418-EDO-2018	EDO	2018-02-16	LASV	1	case	1	NA	NA	NA	NA	47271446	Hiseq2500	180627	0	SAMN34552191	PRJNA436552
LASV0419-EDO-2018	EDO	2018-02-16	LASV	1	NA	1	NA	NA	NA	NA	4671752	Hiseq2500	180419	0	SAMN34496919	PRJNA436552
LASV0192-ONDO-2018	ONDO	2018-02-16	LASV	1	NA	1	NA	NA	NA	NA	40032776	Hiseq2500	180627	0	SAMN09943758	PRJNA436552
LASV0420-ONDO-2018	ONDO	2018-02-16	LASV	1	NA	1	NA	NA	NA	NA	55326618	Hiseq2500	180627	0	SAMN34496920	PRJNA436552
LASV0421-EDO-2018	EDO	2018-02-17	LASV	1	NA	1	NA	NA	NA	NA	56141428	Hiseq2500	180627	0	SAMN34552192	PRJNA436552
LASV0194-EDO-2018	EDO	2018-02-17	LASV	1	NA	1	NA	NA	NA	NA	41636408	Hiseq2500	180627	0	SAMN09943759	PRJNA436552
LASV0422-EDO-2018	EDO	2018-02-17	LASV	1	NA	1	NA	NA	NA	NA	35102694	Hiseq2500	180627	0	SAMN34552193	PRJNA436552
LASV0423-EDO-2018	EDO	2018-02-17	LASV	1	NA	1	NA	NA	NA	NA	45325778	Hiseq2500	180627	0	SAMN34552912	PRJNA436552
LASV0424-ABUJA-2018	FCT	2018-02-16	LASV	1	NA	1	NA	NA	NA	NA	125131000	Hiseq2500	180419	0	SAMN34496921	PRJNA436552
LASV0425-EDO-2018	EDO	2018-02-17	LASV	1	NA	1	NA	NA	NA	NA	46496392	Hiseq2500	180627	0	SAMN34552913	PRJNA436552
LASV0426-EDO-2018	EDO	2018-02-17	LASV	1	NA	1	NA	NA	NA	NA	21182054	Hiseq2500	180419	0	SAMN34552914	PRJNA436552
LASV0427-EDO-2018	EDO	2018-02-17	LASV	1	NA	1	NA	NA	NA	NA	6656680	Hiseq2500	180419	0	SAMN34552915	PRJNA436552
LASV0195-EBONYI-2018	EBONYI	2018-02-17	LASV	1	NA	1	NA	NA	NA	NA	40132834	Hiseq2500	180627	0	SAMN09943760	PRJNA436552
LASV0428-EBONYI	EBONYI	2018-02-17	LASV	1	NA	1	NA	NA	NA	NA	34955150	Hiseq2500	180627	0	SAMN34496922	PRJNA436552
LASV0429-ONDO-2018	ONDO	2018-02-18	LASV	1	NA	1	NA	NA	NA	NA	57781852	Hiseq2500	180627	0	SAMN34496923	PRJNA436552
LASV0196-EDO-2018	EDO	2018-02-18	LASV	1	NA	1	NA	NA	NA	NA	17254412	Hiseq2500	180627	0	SAMN08765791	PRJNA436552
LASV0430-EDO-2018	EDO	2018-02-17	LASV	1	NA	1	NA	NA	NA	NA	37790994	Hiseq2500	180627	0	SAMN34552916	PRJNA436552
LASV0431-EDO-2018	EDO	2018-02-17	LASV	1	NA	1	NA	NA	NA	NA	36654136	Hiseq2500	180627	0	SAMN34552917	PRJNA436552
LASV0233-EDO-2018	EDO	2018-02-18	LASV	1	NA	1	NA	NA	NA	NA	15671224	Hiseq2500	180419	0	SAMN10474904	PRJNA436552
LASV0432-EDO-2018	EDO	2018-02-19	LASV	1	NA	1	NA	NA	NA	NA	3726222	Hiseq2500	180627	0	SAMN34552918	PRJNA436552
LASV0197-EDO-2018	EDO	2018-02-19	LASV	1	NA	1	NA	NA	NA	NA	12123324	Hiseq2500	180419	0	SAMN09943761	PRJNA436552
LASV0433-EDO-2018	EDO	2018-02-19	LASV	1	NA	1	NA	NA	NA	NA	19681244	Hiseq2500	180627	0	SAMN34552919	PRJNA436552
LASV0434-EDO-2018	EDO	2018-02-19	LASV	1	case	1	NA	NA	NA	NA	20657144	Hiseq2500	180627	0	SAMN34552920	PRJNA436552
LASV0435-EDO-2018	EDO	2018-02-19	LASV	1	NA	1	NA	NA	NA	NA	41121486	Hiseq2500	180627	0	SAMN34552921	PRJNA436552
LASV0436-EDO-2018	EDO	2018-02-20	LASV	1	NA	1	NA	NA	NA	NA	21758690	Hiseq2500	180419	0	SAMN34565529	PRJNA436552
LASV0198-EDO-2018	EDO	2018-02-20	LASV	1	NA	1	NA	NA	NA	NA	7410990	Hiseq2500	180419	0	SAMN09943762	PRJNA436552
LASV0437-EDO-2018	EDO	2018-02-20	LASV	1	case	1	NA	NA	NA	NA	7669556	Hiseq2500	180419	0	SAMN34565530	PRJNA436552
LASV0200-UNKNOWN-2018	EDO	2018-02-21	LASV	1	NA	1	NA	NA	NA	NA	32327188	Hiseq2500	180627	1	SAMN09943764	PRJNA436552
LASV0438-KOGI-2018	KOGI	2018-02-21	LASV	1	NA	1	NA	NA	NA	NA	18653454	Hiseq2500	180627	0	SAMN34507792	PRJNA436552
LASV0193.2-DELTA-2018	DELTA	2018-02-21	LASV	1	case	1	NA	NA	NA	NA	26755230	Hiseq2500	180627	0	SAMN09943765	PRJNA436552
LASV0439-ONDO-2018	ONDO	2018-02-21	LASV	1	NA	1	NA	NA	NA	NA	37726266	Hiseq2500	180627	0	SAMN34507793	PRJNA436552
LASV0440-ONDO-2018	ONDO	2018-02-20	LASV	1	NA	1	NA	NA	NA	NA	47844044	Hiseq2500	180627	0	SAMN34507794	PRJNA436552
LASV0201-ONDO-2018	ONDO	2018-02-21	LASV	1	NA	1	NA	NA	NA	NA	28533158	Hiseq2500	180627	0	SAMN09943766	PRJNA436552
LASV0495-EDO-2018	EDO	2018-02-21	LASV	1	case	1	NA	NA	NA	NA	18361784	Hiseq2500	180419	0	SAMN08765765	PRJNA436552
LASV0441-ONDO-2018	ONDO	2018-02-22	LASV	1	NA	1	NA	NA	NA	NA	36167824	Hiseq2500	180627	0	SAMN34565531	PRJNA436552
LASV0442-ONDO-2018	ONDO	2018-02-22	LASV	1	NA	1	NA	NA	NA	NA	46720278	Hiseq2500	180627	0	SAMN34565532	PRJNA436552
LASV0443-EDO-2018	EDO	2018-02-22	LASV	1	NA	1	NA	NA	NA	NA	21322062	Hiseq2500	180419	0	SAMN34565533	PRJNA436552
LASV0202-EDO-2018	EDO	2018-02-22	LASV	1	NA	1	NA	NA	NA	NA	32950424	Hiseq2500	180419	0	SAMN09943767	PRJNA436552
LASV0444-EDO-2018	EDO	2018-02-22	LASV	1	NA	1	NA	NA	NA	NA	35804980	Hiseq2500	180627	0	SAMN34565534	PRJNA436552
LASV0445-ONDO-2018	ONDO	2018-02-22	LASV	1	NA	1	NA	NA	NA	NA	63426184	Hiseq2500	180627	1	SAMN34565535	PRJNA436552
LASV0446-ONDO-2018	ONDO	2018-02-22	LASV	1	NA	1	NA	NA	NA	NA	24606836	Hiseq2500	180627	0	SAMN34565536	PRJNA436552
LASV0447-EDO-2018	EDO	2018-02-23	LASV	1	NA	1	NA	NA	NA	NA	27570688	Hiseq2500	180627	0	SAMN34507795	PRJNA436552
LASV0203-ONDO-2018	ONDO	2018-02-23	LASV	1	NA	1	NA	NA	NA	NA	29476668	Hiseq2500	180419	0	SAMN08765767	PRJNA436552
LASV0204-KOGI-2018	KOGI	2018-02-23	LASV	1	NA	1	NA	NA	NA	NA	4632204	Hiseq2500	180406	0	SAMN08765766	PRJNA436552
LASV0496-EDO-2018	EDO	2018-02-24	LASV	1	case	1	NA	NA	NA	NA	17587918	Hiseq2500	180419	0	SAMN08765764	PRJNA436552
LASV0448-EDO-2018	EDO	2018-02-24	LASV	1	case	1	NA	NA	NA	NA	58640608	Hiseq2500	180627	0	SAMN34565537	PRJNA436552
LASV0449-EDO-2018	EDO	2018-02-24	LASV	1	case	1	NA	NA	NA	NA	27874066	Hiseq2500	180419	0	SAMN34565538	PRJNA436552
LASV0450-EDO-2018	EDO	2018-02-25	LASV	1	case	1	NA	NA	NA	NA	17896146	Hiseq2500	180627	1	SAMN34565779	PRJNA436552
LASV0451-ONDO-2018	ONDO	2018-02-24	LASV	1	NA	1	NA	NA	NA	NA	50421500	Hiseq2500	180627	0	SAMN34565780	PRJNA436552
LASV0452-ONDO-2018	ONDO	2018-02-24	LASV	1	NA	1	NA	NA	NA	NA	15794988	Hiseq2500	180627	0	SAMN34565781	PRJNA436552
LASV0453-EDO-2018	EDO	2018-02-25	LASV	1	case	1	NA	NA	NA	NA	5723600	Hiseq2500	180627	0	SAMN34565782	PRJNA436552
LASV0199.2-EDO-2018	EDO	2018-02-25	LASV	1	NA	1	NA	NA	NA	NA	16641656	Hiseq2500	180627	0	SAMN09943768	PRJNA436552
LASV0206-EDO-2018	EDO	2018-02-25	LASV	1	NA	1	NA	NA	NA	NA	20546658	Hiseq2500	180627	0	SAMN09943769	PRJNA436552
LASV0454-EDO-2018	EDO	2018-02-25	LASV	1	NA	1	NA	NA	NA	NA	20655838	Hiseq2500	180627	0	SAMN34565783	PRJNA436552
LASV0455-EDO-2018	EDO	2018-02-26	LASV	1	case	1	NA	NA	NA	NA	27707810	Hiseq2500	180627	0	SAMN34565784	PRJNA436552
LASV0456-ONDO-2018	ONDO	2018-02-26	LASV	1	NA	1	NA	NA	NA	NA	26775912	Hiseq2500	180627	0	SAMN34507796	PRJNA436552
LASV0457-EDO-2018	EDO	2018-02-26	LASV	1	NA	1	NA	NA	NA	NA	16980210	Hiseq2500	180419	0	SAMN34565785	PRJNA436552
LASV0237-EDO-2018	EDO	2018-02-26	LASV	1	case	1	NA	NA	NA	NA	28758288	Hiseq2500	180419	0	SAMN10474905	PRJNA436552
LASV0458-EDO-2018	EDO	2018-02-27	LASV	1	NA	1	NA	NA	NA	NA	39745890	Hiseq2500	180419	0	SAMN34507797	PRJNA436552
LASV0459-KOGI-2018	KOGI	2018-02-27	LASV	1	case	1	NA	NA	NA	NA	32261898	Hiseq2500	180627	0	SAMN34507798	PRJNA436552
LASV0460-ONDO-2018	ONDO	2018-02-28	LASV	1	NA	1	NA	NA	NA	NA	18175266	Hiseq2500	180627	0	SAMN34565786	PRJNA436552
LASV0461-ONDO-2018	ONDO	2018-02-28	LASV	1	NA	1	NA	NA	NA	NA	52837006	Hiseq2500	180627	0	SAMN34565787	PRJNA436552
LASV0192.2-ONDO-2018	ONDO	2018-02-28	LASV	1	NA	1	NA	NA	NA	NA	15610236	Hiseq2500	180627	0	SAMN09943771	PRJNA436552
LASV0462-EDO-2018	EDO	2018-02-28	LASV	1	NA	1	NA	NA	NA	NA	27768704	Hiseq2500	180627	0	SAMN34565788	PRJNA436552
LASV0463-EDO-2018	EDO	2018-02-28	LASV	1	NA	1	NA	NA	NA	NA	42951110	Hiseq2500	180627	0	SAMN34565855	PRJNA436552
LASV0464-EDO-2018	EDO	2018-02-28	LASV	1	NA	1	NA	NA	NA	NA	16925718	Hiseq2500	180627	0	SAMN34565856	PRJNA436552
LASV0465-BAUCHI-2018	BAUCHI	2018-03-01	LASV	1	NA	1	NA	NA	NA	NA	28018510	Hiseq2500	180627	0	SAMN34507799	PRJNA436552
LASV0208-EDO-2018	EDO	2018-03-01	LASV	1	NA	1	NA	NA	NA	NA	11766454	Hiseq2500	180627	0	SAMN09943772	PRJNA436552
LASV0466-ONDO-2018	ONDO	2018-03-01	LASV	1	NA	1	NA	NA	NA	NA	35692492	Hiseq2500	180627	0	SAMN34565857	PRJNA436552
LASV0467-ONDO-2018	ONDO	2018-03-01	LASV	1	NA	1	NA	NA	NA	NA	43993052	Hiseq2500	180627	0	SAMN34565858	PRJNA436552
LASV0468-EDO-2018	EDO	2018-03-02	LASV	1	NA	1	NA	NA	NA	NA	32556184	Hiseq2500	180627	0	SAMN34507800	PRJNA436552
LASV0209-KOGI-2018	KOGI	2018-03-02	LASV	1	NA	1	NA	NA	NA	NA	19413436	Hiseq2500	180627	0	SAMN09943773	PRJNA436552
LASV0210-EDO-2018	EDO	2018-03-03	LASV	1	NA	1	NA	NA	NA	NA	26028240	Hiseq2500	180627	0	SAMN09943774	PRJNA436552
LASV0211-EDO-2018	EDO	2018-03-05	LASV	1	NA	1	NA	NA	NA	NA	23729500	Hiseq2500	180419	0	SAMN08765795	PRJNA436552
LASV0469-ONDO-2018	ONDO	2018-03-05	LASV	1	NA	1	NA	NA	NA	NA	19439938	Hiseq2500	180627	0	SAMN34507801	PRJNA436552
LASV0470-ONDO-2018	ONDO	2018-03-08	LASV	1	NA	1	NA	NA	NA	NA	25657110	Hiseq2500	180627	0	SAMN34507802	PRJNA436552
LASV0471-EDO-2018	EDO	2018-03-08	LASV	1	NA	1	NA	NA	NA	NA	52203470	Hiseq2500	180627	0	SAMN34507803	PRJNA436552
LASV0472-ONDO-2018	ONDO	2018-03-09	LASV	1	NA	1	NA	NA	NA	NA	39097836	Hiseq2500	180627	0	SAMN34507804	PRJNA436552
LASV0473-EKITI-2018	EKITI	2018-03-09	LASV	1	NA	1	NA	NA	NA	NA	21567320	Hiseq2500	180627	0	SAMN34507805	PRJNA436552
LASV0474-ONDO-2018	ONDO	2018-03-11	LASV	1	NA	1	NA	NA	NA	NA	48732940	Hiseq2500	180627	0	SAMN34507806	PRJNA436552
LASV0212-EDO-2018	EDO	2018-03-11	LASV	1	NA	1	NA	NA	NA	NA	45370382	Hiseq2500	180627	0	SAMN09943775	PRJNA436552
LASV0475-EDO-2018	EDO	2018-03-13	LASV	1	case	1	NA	NA	NA	NA	54550380	Hiseq2500	180627	0	SAMN34565859	PRJNA436552
LASV0476-ONDO-2018	ONDO	2018-03-13	LASV	1	NA	1	NA	NA	NA	NA	22852674	Hiseq2500	180627	0	SAMN34565860	PRJNA436552
LASV0477-ONDO-2018	ONDO	2018-03-13	LASV	1	NA	1	NA	NA	NA	NA	18143002	Hiseq2500	180627	0	SAMN34565861	PRJNA436552
LASV0478-EDO-2018	EDO	2018-03-13	LASV	1	NA	1	NA	NA	NA	NA	72502088	Hiseq2500	180627	0	SAMN34565862	PRJNA436552
LASV0479-ONDO-2018	ONDO	2018-03-14	LASV	1	NA	1	NA	NA	NA	NA	22876368	Hiseq2500	180627	0	SAMN34565863	PRJNA436552
LASV0480-ONDO-2018	ONDO	2018-03-14	LASV	1	NA	1	NA	NA	NA	NA	17135818	Hiseq2500	180627	0	SAMN34565864	PRJNA436552
LASV0481-ONDO-2018	ONDO	2018-03-14	LASV	1	NA	1	NA	NA	NA	NA	14547584	Hiseq2500	180627	0	SAMN34565865	PRJNA436552
LASV0482-EDO-2018	EDO	2018-03-15	LASV	1	NA	1	NA	NA	NA	NA	61766850	Hiseq2500	180627	0	SAMN34507807	PRJNA436552
LASV0483-EDO-2018	EDO	2018-03-16	LASV	1	case	1	NA	NA	NA	NA	14109744	Hiseq2500	180627	0	SAMN34507808	PRJNA436552
LASV0213-EDO-2018	EDO	2018-03-16	LASV	1	NA	1	NA	NA	NA	NA	46749356	Hiseq2500	180627	0	SAMN09943776	PRJNA436552
LASV0214-KOGI-2018	KOGI	2018-03-18	LASV	1	case	1	NA	NA	NA	NA	3381198	Hiseq2500	180627	0	SAMN09943777	PRJNA436552
LASV0484-EDO-2018	EDO	2018-03-18	LASV	1	case	1	NA	NA	NA	NA	40921844	Hiseq2500	180627	0	SAMN34507809	PRJNA436552
LASV0485-ONDO-2018	ONDO	2018-03-19	LASV	1	NA	1	NA	NA	NA	NA	25840364	Hiseq2500	180627	0	SAMN34565866	PRJNA436552
LASV0486-ONDO-2018	ONDO	2018-03-19	LASV	1	NA	1	NA	NA	NA	NA	4560428	Hiseq2500	180627	0	SAMN34565867	PRJNA436552
LASV0487-EDO-2018	EDO	2018-03-19	LASV	1	case	1	NA	NA	NA	NA	28698086	Hiseq2500	180627	0	SAMN34565868	PRJNA436552
LASV0488-EDO-2018	EDO	2018-03-19	LASV	1	case	1	NA	NA	NA	NA	19390902	Hiseq2500	180627	0	SAMN34565869	PRJNA436552
LASV0489-EBONYI-2018	EBONYI	2018-03-20	LASV	1	NA	1	NA	NA	NA	NA	22660454	Hiseq2500	180627	0	SAMN34507810	PRJNA436552
LASV0490-EBONYI-2018	EBONYI	2018-03-19	LASV	1	NA	1	NA	NA	NA	NA	31390618	Hiseq2500	180627	0	SAMN34507811	PRJNA436552
LASV0215-ONDO-2018	ONDO	2018-03-21	LASV	1	NA	1	NA	NA	NA	NA	44855594	Hiseq2500	180627	0	SAMN09943778	PRJNA436552
LASV0491-EDO-2018	EDO	2018-03-21	LASV	1	case	1	NA	NA	NA	NA	34329368	Hiseq2500	180627	0	SAMN34507812	PRJNA436552
LASV0216-EDO-2018	EDO	2018-03-23	LASV	1	case	1	NA	NA	NA	NA	25565740	Hiseq2500	180627	0	SAMN09943779	PRJNA436552
LASV0217-DELTA-2018	DELTA	2018-03-27	LASV	1	NA	1	NA	NA	NA	NA	14154822	Hiseq2500	180627	0	SAMN09943780	PRJNA436552

## Sheet: reads
sample_name	Aichivirus_A	Alcelaphine_gammaherpesvirus_1	Alphamesonivirus_1	Alphanodavirus_HB_2007_CHN	Alphanodavirus_HB_2007_CHN.1	Alphapapillomavirus_2	Alphapapillomavirus_4	Alphapapillomavirus_9	Anelloviridae_sp	Anelloviridae_sp__ctHLs5	Anelloviridae_sp__ctJ0Y4	Anellovirus_cya_2019	Aorunvirus_EE36phi1	Atkinsonella_hypoxylon_virus	Avian_coronavirus	Avian_orthoreovirus	Ban0_virus	Banna_virus	Betapapillomavirus_1	Betapapillomavirus_2	Betapapillomavirus_3	Betapapillomavirus_5	Chikungunya_virus	Dengue_virus	Dicistroviridae_sp	Dicistroviridae_TZ_1	Dicistroviridae_TZ_2	Dicistroviridae_TZ_3	Enterovirus_A	Enterovirus_B	Eubenangee_virus	Galbut_virus	Gallid_alphaherpesvirus_1	Gammapapillomavirus_1	Gammapapillomavirus_10	Gammapapillomavirus_12	Gammapapillomavirus_22	Gammapapillomavirus_24	Gammapapillomavirus_3	Gammapapillomavirus_7	Gammapapillomavirus_9	Gammapapillomavirus_sp	Gbagroube_virus	Gemycircularvirus_HV_GcV1	Gemykrogvirus_sp	Hepacivirus_C	Hepatitis_B_virus	Hepatovirus_A	Hubei_mosquito_virus_2
UAFI_NGA_2018_01	0	0	0	0	0	0	0	0	14	0	0	0	0	0	0	0	1	0	0	0	0	2	0	0	0	0	0	0	0	0	0	0	0	0	0	0	0	0	0	0	0	0	0	0	0	0	0	0	0
UAFI_NGA_2018_02	0	0	0	0	0	0	0	0	0	0	0	0	0	0	0	0	0	0	0	0	0	0	0	0	0	0	0	0	0	0	0	0	0	0	0	0	0	0	0	0	0	0	0	0	0	0	0	0	0
UAFI_NGA_2018_03	0	0	0	0	0	0	0	0	66	0	0	0	0	0	0	0	0	0	0	0	0	0	0	0	0	0	0	0	0	0	0	0	0	0	0	0	0	0	0	0	0	0	0	0	0	0	0	0	0
UAFI_NGA_2018_04	0	0	0	0	0	0	0	0	2	0	0	0	0	0	0	0	0	0	0	0	0	0	0	0	0	0	0	0	0	0	0	0	0	0	0	0	0	0	0	0	0	0	0	0	0	0	0	0	0
UAFI_NGA_2018_05	0	0	0	0	0	0	0	0	5	0	0	0	0	0	0	0	0	0	0	0	0	0	0	0	0	0	0	0	0	0	0	0	0	0	0	0	0	0	0	0	20	0	0	0	0	0	0	0	0
UAFI_NGA_2018_06	0	0	0	0	0	0	0	0	0	0	0	0	0	0	0	0	0	0	0	0	0	0	0	0	0	0	0	0	0	0	0	0	0	0	0	0	0	0	0	0	0	0	0	0	0	0	0	0	0
UAFI_NGA_2018_07	0	0	0	0	0	0	0	0	0	0	0	0	0	0	0	0	0	0	0	0	0	0	0	0	0	0	0	0	0	0	0	0	0	0	0	0	0	0	0	0	0	0	0	0	0	0	0	0	0
UAFI_NGA_2018_08	0	0	0	0	0	0	2	0	0	0	0	0	0	0	0	0	0	0	0	0	0	0	0	0	0	0	0	0	0	0	0	0	0	0	0	0	0	0	0	0	0	0	0	0	0	0	0	0	0
UAFI_NGA_2018_09	0	0	0	0	0	0	0	0	0	0	0	0	0	0	0	0	0	0	0	0	0	0	0	0	0	0	0	0	0	0	0	0	0	0	0	0	0	0	0	0	0	0	0	0	0	0	6	0	0
UAFI_NGA_2018_10	0	0	0	0	0	0	0	0	0	0	0	1	0	0	0	0	0	0	0	0	0	0	0	0	0	0	0	0	0	0	0	0	0	0	0	0	0	0	0	0	0	0	0	0	0	0	0	0	0
UAFI_NGA_2018_11	0	0	0	0	0	0	0	0	0	0	0	0	0	0	0	0	0	0	0	0	0	0	0	0	0	0	0	0	0	0	0	0	0	0	0	0	0	0	0	0	0	0	0	0	0	0	0	0	0
UAFI_NGA_2018_12	0	0	0	0	0	0	0	0	0	0	0	0	0	0	0	0	0	0	0	0	0	0	0	0	0	0	0	0	0	0	0	0	0	0	0	0	0	0	0	0	0	0	0	0	0	0	0	0	0
UAFI_NGA_2018_13	0	0	0	0	0	0	0	0	0	0	0	0	0	0	0	0	0	0	0	0	0	0	0	0	0	0	0	0	0	0	0	0	0	0	0	0	0	0	0	0	0	0	0	0	0	0	0	0	0
UAFI_NGA_2018_14	0	0	0	0	0	0	0	0	3	0	0	0	0	0	0	0	0	0	0	0	0	0	0	0	0	0	0	0	0	0	0	0	0	0	0	0	0	0	0	0	0	0	0	0	0	0	0	0	0
UAFI_NGA_2018_15	0	0	0	0	0	0	0	0	0	0	0	0	0	0	0	0	0	0	0	0	0	0	0	0	0	0	0	0	0	0	0	0	0	0	0	0	0	0	0	0	0	0	0	0	0	0	0	0	0
UAFI_NGA_2018_16	0	0	0	0	0	0	0	0	0	0	0	0	0	0	0	0	0	0	0	0	0	0	0	0	0	0	0	0	0	0	0	0	0	0	0	0	0	0	0	0	0	0	0	0	0	0	0	0	0
UAFI_NGA_2018_17	0	0	0	0	0	0	0	0	0	0	0	0	0	0	0	0	0	0	0	0	0	0	0	3	0	0	0	0	0	0	0	0	0	0	0	0	0	0	0	0	0	0	0	0	0	0	0	0	0
UAFI_NGA_2018_18	0	0	0	0	0	0	0	0	0	0	0	0	0	0	0	0	0	0	0	0	0	0	0	0	0	0	0	0	0	0	0	0	0	0	0	2	0	0	0	0	0	0	0	0	0	0	0	0	0
UAFI_NGA_2018_19	0	0	0	0	0	0	0	0	0	0	0	0	0	0	0	0	0	0	0	0	0	0	0	1	0	0	0	0	0	0	0	0	0	0	0	0	0	0	0	0	0	0	0	0	0	0	0	0	0
UAFI_NGA_2018_20	0	0	0	0	0	0	0	0	0	0	0	0	0	0	0	0	0	0	4	0	0	0	0	0	0	0	0	0	0	0	0	0	0	0	0	0	0	0	0	0	0	0	0	0	0	0	0	0	0
UAFI_NGA_2018_21	0	0	0	0	2	0	0	0	0	0	0	0	0	0	0	0	1	0	0	0	0	0	0	0	0	0	0	0	0	0	0	0	0	0	0	0	0	0	0	0	0	0	0	0	0	0	0	0	0
UAFI_NGA_2018_22	0	0	0	0	0	0	0	0	0	0	0	0	0	0	0	0	0	0	0	0	0	0	0	0	0	0	0	0	0	0	0	0	0	0	0	0	0	0	0	0	0	0	0	0	0	0	0	0	0
UAFI_NGA_2018_23	0	0	0	0	0	0	0	0	0	0	0	0	0	0	0	0	0	0	0	0	0	0	0	0	0	0	0	0	0	0	0	0	0	0	0	0	0	0	0	0	0	0	0	0	0	0	0	0	0
UAFI_NGA_2018_24	0	0	0	0	0	0	0	0	0	0	0	0	0	0	0	0	0	0	0	0	0	0	0	0	0	0	0	0	0	0	0	0	0	0	0	0	0	0	0	0	0	0	0	0	0	0	0	0	0
UAFI_NGA_2018_25	0	0	0	0	0	0	0	0	5	0	0	0	0	0	0	0	0	0	0	0	0	0	0	0	0	0	0	0	0	0	0	0	0	0	0	0	0	0	0	0	0	0	0	0	0	0	0	0	0
UAFI_NGA_2018_26	0	0	0	0	0	0	0	0	0	0	0	0	0	0	0	0	0	0	0	0	0	0	0	0	0	0	0	0	0	0	0	0	0	0	0	0	0	0	0	0	0	0	0	0	0	0	0	0	0
UAFI_NGA_2018_27	0	0	0	0	0	0	0	0	0	0	0	0	0	0	0	0	0	0	0	0	0	0	0	0	0	0	0	0	0	0	0	0	0	0	0	0	0	0	0	0	0	0	0	0	0	0	0	0	0
UAFI_NGA_2018_28	0	0	0	0	0	0	0	0	0	0	0	0	0	0	0	0	0	0	0	0	0	0	0	0	0	0	0	0	0	0	0	0	0	0	0	0	0	0	0	0	0	0	0	0	0	0	0	0	0
UAFI_NGA_2018_29	0	0	0	0	0	0	0	0	123	0	2	0	0	0	0	0	0	0	0	0	0	0	0	0	0	0	0	0	0	0	0	0	0	0	0	0	0	0	0	0	0	0	0	0	0	0	0	0	0
UAFI_NGA_2018_30	0	0	0	0	0	0	0	0	0	0	0	0	0	0	0	0	0	0	0	2	0	0	0	0	0	0	0	0	0	0	0	0	0	0	0	0	0	0	0	0	0	0	0	0	0	0	0	0	0
UAFI_NGA_2018_31	0	0	0	0	0	0	0	0	0	0	0	0	0	0	0	0	1	0	0	0	0	0	0	0	0	0	0	0	0	0	0	0	0	0	0	0	0	0	0	0	0	0	0	0	0	0	0	0	0
UAFI_NGA_2018_32	0	0	0	0	0	0	0	0	1806	53	0	123	0	0	0	0	0	0	0	0	0	0	0	0	0	0	1	0	0	0	0	0	0	0	0	0	0	0	0	0	0	0	0	0	0	0	0	0	0
UAFI_NGA_2018_33	0	0	0	0	0	0	0	0	0	0	0	0	0	0	0	0	0	0	0	2	0	0	0	0	0	0	0	0	0	0	0	0	0	0	0	0	0	0	0	0	0	0	0	0	0	0	0	0	0
UAFI_NGA_2018_34	0	0	0	0	0	0	0	0	2	0	0	0	0	0	0	0	0	0	0	0	0	0	0	0	0	0	0	1	0	0	0	0	0	0	0	0	0	0	0	0	0	0	0	0	0	0	0	0	0
UAFI_NGA_2018_35	0	0	0	0	0	0	0	0	0	0	0	0	0	0	0	0	0	0	0	0	0	0	0	0	0	0	0	0	0	0	0	0	0	0	0	0	0	0	0	0	0	0	0	0	0	0	0	0	0
UAFI_NGA_2018_36	0	0	0	0	0	0	0	0	0	0	0	0	0	0	0	0	0	0	0	0	0	0	0	0	0	0	0	0	0	0	0	0	0	0	0	0	0	0	0	0	0	0	0	0	0	0	0	0	0
UAFI_NGA_2018_37	0	0	0	0	0	0	0	0	0	0	0	0	0	0	0	0	0	0	0	0	0	0	0	0	0	0	0	0	0	0	0	0	0	0	0	0	0	0	0	0	0	0	0	0	0	0	0	0	0
UAFI_NGA_2018_38	0	0	0	0	0	0	0	0	0	0	0	0	0	0	0	0	0	0	0	0	0	0	0	0	0	0	0	0	0	0	0	0	3	0	0	0	0	0	0	0	0	0	0	0	0	0	0	0	0
UAFI_NGA_2018_39	0	0	0	0	0	0	0	0	21	0	0	0	0	0	0	0	1	0	0	0	0	0	0	0	0	0	0	0	0	0	0	0	0	0	0	0	0	0	0	0	0	0	0	0	0	0	0	0	0
UAFI_NGA_2018_40	0	0	0	0	0	0	0	0	0	0	0	0	0	0	0	0	0	0	0	0	0	0	0	0	0	0	0	0	0	0	0	0	0	0	0	0	0	0	0	0	0	0	0	0	0	0	0	0	0
UAFI_NGA_2018_41	0	0	0	0	0	0	0	0	0	0	0	0	0	0	0	0	0	0	0	0	0	0	0	0	0	0	0	0	0	0	0	0	0	0	0	0	0	0	0	0	0	0	0	0	0	0	0	0	0
UAFI_NGA_2018_42	0	0	0	0	0	0	0	0	11	0	0	0	0	0	0	0	0	0	0	0	0	0	0	0	0	0	0	0	0	0	0	0	0	0	0	0	0	0	0	0	0	0	0	0	0	8	55	0	0
UAFI_NGA_2018_43	0	0	0	0	0	0	0	0	5	0	0	0	0	0	0	0	1	0	0	0	0	0	0	0	0	0	0	0	0	0	0	0	0	0	0	0	0	0	0	0	0	0	0	0	0	0	0	0	0
UAFI_NGA_2018_44	0	0	0	0	0	0	0	0	0	0	0	0	0	0	0	0	0	0	0	0	0	0	0	0	0	0	0	0	0	0	0	0	0	0	0	0	0	0	0	0	0	0	0	0	0	0	0	0	0
UAFI_NGA_2018_45	0	0	0	0	0	0	0	0	0	0	0	0	0	0	0	0	0	0	0	0	0	0	0	0	0	0	0	0	0	0	0	0	0	0	0	0	0	0	0	0	0	0	0	0	0	0	0	0	0
UAFI_NGA_2018_46	0	0	0	0	0	0	0	0	0	0	0	0	0	0	0	0	0	0	0	0	0	0	0	0	0	0	0	0	0	0	0	0	0	0	0	0	0	0	0	0	0	0	0	0	0	0	0	0	0
UAFI_NGA_2018_47	0	0	0	0	0	0	0	0	0	0	0	0	0	0	0	0	0	0	0	0	0	0	0	0	0	0	0	0	0	0	0	0	0	2	0	0	0	0	0	0	0	0	0	0	0	0	0	0	0
UAFI_NGA_2018_48	0	0	0	0	0	0	0	0	11	0	0	0	0	0	0	0	0	0	0	0	0	0	0	0	0	0	0	0	0	0	0	0	0	0	0	0	0	0	0	0	0	0	0	0	0	0	0	0	0
UAFI_NGA_2018_49	0	0	0	0	0	0	0	0	0	0	0	0	0	0	0	0	0	0	0	0	0	0	0	0	0	0	0	0	0	0	0	0	0	0	0	0	0	0	0	0	0	0	0	0	0	0	0	0	0
UAFI_NGA_2018_50	0	0	0	0	0	0	0	0	0	0	0	0	0	0	0	0	0	0	0	0	0	0	0	0	0	0	0	0	0	0	0	0	0	0	0	0	0	0	0	0	0	0	0	0	0	0	0	0	0
UAFI_NGA_2018_51	0	0	0	0	0	0	0	0	0	0	0	0	0	0	0	0	0	0	0	0	0	0	0	0	0	0	0	0	0	0	0	0	0	0	0	0	0	0	0	0	0	0	0	0	0	0	0	0	0
UAFI_NGA_2018_52	0	0	0	0	0	0	0	0	0	0	0	0	0	0	0	0	0	0	0	0	0	0	0	0	0	0	0	0	0	0	0	0	0	0	0	0	0	0	0	0	0	0	0	0	0	0	0	0	0
UAFI_NGA_2018_53	0	0	0	0	0	0	0	0	0	0	0	0	0	0	0	0	0	0	0	0	0	0	0	0	0	0	0	0	0	0	0	0	0	0	0	0	0	0	0	0	0	0	0	0	0	0	0	0	0
UAFI_NGA_2018_54	0	0	0	0	0	0	0	0	0	0	0	0	0	0	0	0	0	0	0	0	0	0	0	0	0	0	0	0	0	0	0	0	0	0	0	0	0	0	0	0	0	0	0	0	0	0	0	0	0
UAFI_NGA_2018_55	0	0	0	0	0	0	0	0	0	0	0	0	0	0	0	0	0	0	0	0	0	0	0	0	0	0	0	0	0	0	0	0	0	0	0	0	0	0	0	0	0	0	0	0	0	0	0	0	0
UAFI_NGA_2018_56	0	0	0	0	0	0	0	0	0	0	0	0	0	0	0	0	0	0	0	0	0	0	0	0	0	0	0	0	0	0	0	0	0	0	0	0	0	0	0	0	0	0	0	0	0	0	0	0	0
UAFI_NGA_2018_57	0	0	0	0	0	0	0	0	0	0	0	0	0	0	0	0	0	0	0	0	0	0	0	0	0	0	0	0	0	0	0	0	0	0	0	0	0	0	0	0	0	0	0	0	0	0	0	0	0
UAFI_NGA_2018_58	0	0	0	0	0	0	0	0	0	0	0	0	0	0	0	0	0	0	0	0	0	0	0	0	0	0	0	0	0	0	0	0	0	0	0	0	0	0	0	0	0	0	0	0	0	0	0	0	0
UAFI_NGA_2018_59	0	0	0	0	0	0	0	0	0	0	0	0	0	0	0	0	0	0	0	0	0	0	0	0	0	0	0	0	0	0	0	0	0	0	0	0	0	0	0	0	0	0	0	0	0	0	0	0	0
UAFI_NGA_2018_60	0	0	0	0	0	0	0	0	0	0	0	0	0	0	0	0	0	0	0	0	0	0	0	0	0	0	0	0	0	0	0	0	0	0	0	0	0	0	0	0	0	0	0	0	0	0	0	0	0
UAFI_NGA_2018_61	0	0	0	0	0	0	0	0	0	0	0	0	0	0	0	0	0	0	0	0	0	0	0	0	0	0	0	0	0	0	0	0	0	0	0	0	0	0	0	0	0	0	0	0	0	0	0	0	0
UAFI_NGA_2018_62	0	0	0	0	0	0	0	0	0	0	0	0	0	0	0	0	0	0	0	0	0	0	0	0	0	0	0	0	0	0	0	0	0	0	0	0	0	0	0	0	0	0	0	0	0	0	0	0	0
UAFI_NGA_2018_63	0	0	0	0	0	0	0	0	0	0	0	0	0	0	0	0	0	0	0	0	0	0	0	0	0	0	0	0	0	0	0	0	0	0	0	0	0	0	0	0	0	0	0	0	0	0	0	0	0
UAFI_NGA_2018_64	0	0	0	0	0	0	0	0	0	0	0	0	0	0	0	0	0	0	0	0	0	0	0	0	0	0	0	0	0	0	0	0	0	0	0	0	0	0	0	0	0	0	0	0	0	0	0	0	0
UAFI_NGA_2018_65	0	0	0	0	0	0	0	0	0	0	0	0	0	0	0	0	0	0	0	0	0	0	0	0	0	0	0	0	0	0	0	0	0	0	0	0	0	0	0	0	0	0	0	0	0	0	0	0	0
UAFI_NGA_2018_66	0	0	0	0	0	0	0	0	0	0	0	0	0	0	0	0	0	0	0	0	0	0	0	0	0	0	0	0	0	0	0	0	0	0	0	0	0	0	0	0	0	0	0	0	0	0	0	0	0
UAFI_NGA_2018_67	0	0	0	0	0	0	0	0	0	0	0	0	0	0	0	0	0	0	0	0	0	0	0	0	0	0	0	0	0	0	0	0	0	0	0	0	0	0	0	0	3	0	0	0	0	0	0	0	0
UAFI_NGA_2018_68	0	0	0	0	0	0	0	0	428	0	0	0	0	0	0	0	0	0	0	0	0	0	0	0	0	0	0	0	0	0	0	0	0	0	0	0	0	0	0	0	0	0	0	0	0	0	0	0	0
UAFI_NGA_2018_69	0	0	0	0	0	0	0	0	0	0	0	0	0	0	0	0	0	0	0	0	0	0	0	0	0	0	0	0	0	0	0	0	0	0	0	0	0	0	0	0	0	0	0	0	0	0	0	0	0
UAFI_NGA_2018_70	0	0	0	0	0	0	0	0	0	0	0	0	0	0	0	0	0	0	0	0	0	0	0	0	0	0	0	0	0	0	0	0	0	0	0	0	0	0	0	0	0	0	0	0	0	0	0	0	0
UAFI_NGA_2018_71	0	0	0	0	0	0	0	0	0	0	0	0	0	0	0	0	0	0	0	0	0	0	0	0	0	0	0	0	0	0	0	0	0	0	0	0	0	0	0	0	0	0	0	0	0	0	0	0	0
UAFI_NGA_2018_72	0	0	0	0	0	0	0	0	0	0	0	0	0	0	0	0	0	0	0	0	0	0	0	0	0	0	0	0	0	0	0	0	0	0	0	0	0	0	0	0	0	0	0	0	0	0	0	0	0
UAFI_NGA_2018_73	0	0	0	0	0	0	0	0	0	0	0	0	0	0	0	0	0	0	0	0	0	0	0	0	0	0	0	0	0	0	0	0	0	0	0	0	0	0	0	0	0	0	0	0	0	0	0	0	0
UAFI_NGA_2018_74	0	0	0	0	0	0	0	0	5	0	0	0	0	0	0	0	0	0	0	0	0	0	0	0	0	0	0	0	0	0	0	0	0	0	0	0	0	0	0	0	0	0	0	0	0	0	0	0	0
UAFI_NGA_2018_75	0	0	0	0	0	0	0	0	0	0	0	0	0	0	0	0	0	0	0	0	0	0	0	0	0	0	0	0	0	0	0	0	0	0	0	0	0	0	0	0	0	0	0	0	0	0	7	0	0
UAFI_NGA_2018_76	0	0	0	0	0	0	0	0	0	0	0	0	0	0	0	0	0	0	0	0	0	0	0	0	0	0	0	0	0	0	0	0	0	0	0	0	0	0	0	0	0	0	0	0	0	0	0	0	0
UAFI_NGA_2018_77	0	0	0	0	0	0	0	0	0	0	0	0	0	0	0	0	0	0	0	0	0	0	0	0	0	0	0	0	0	0	0	0	0	0	0	0	0	0	0	0	0	0	0	0	0	0	0	0	0
UAFI_NGA_2018_78	0	0	0	0	0	0	0	0	0	0	0	0	0	0	0	0	0	0	0	0	0	0	0	0	0	0	0	0	0	0	0	0	0	0	0	0	0	0	0	0	0	0	0	0	0	0	0	0	0
UAFI_NGA_2018_79	0	0	0	0	0	0	0	0	0	0	0	0	0	0	0	0	0	0	0	0	0	0	0	0	0	0	0	0	0	0	0	0	0	0	0	0	0	0	0	0	0	0	0	0	0	0	0	0	0
UAFI_NGA_2018_80	0	0	0	0	0	0	0	0	0	0	0	0	0	0	0	0	0	0	0	0	0	0	0	0	0	0	0	0	0	0	0	0	0	0	0	0	0	0	0	0	0	0	0	0	0	0	0	0	0
UAFI_NGA_2018_81	0	0	0	0	0	0	0	0	0	0	0	0	0	0	0	0	0	0	0	0	0	0	0	0	0	0	0	0	0	0	0	0	0	0	0	0	0	0	0	0	0	0	0	0	0	0	0	0	0
UAFI_NGA_2018_82	0	0	0	0	0	0	0	0	0	0	0	0	0	0	0	0	0	0	0	0	0	0	0	0	0	0	0	0	0	0	0	0	0	0	0	0	0	0	0	0	0	0	0	0	0	0	0	0	0
UAFI_NGA_2018_83	0	0	0	0	0	0	0	0	0	0	0	0	0	0	0	0	0	0	0	0	0	0	0	0	0	0	0	0	0	0	0	0	0	0	0	0	0	0	0	0	0	0	0	0	0	0	0	0	0
UAFI_NGA_2018_84	0	0	0	0	0	0	0	0	0	0	0	0	0	0	0	0	0	0	0	0	0	0	0	0	0	0	0	0	0	0	0	0	0	0	0	0	0	0	0	0	0	0	0	0	0	0	0	0	0
UAFI_NGA_2018_85	0	0	0	0	0	0	0	0	0	0	0	0	0	0	0	0	0	0	0	0	0	0	0	0	0	0	0	0	0	0	0	0	0	0	0	0	0	0	0	0	0	0	0	0	0	0	0	0	0
UAFI_NGA_2018_86	0	0	0	0	0	0	0	0	0	0	0	0	0	0	0	0	0	0	0	0	0	0	0	0	0	0	0	0	0	0	0	0	0	0	0	0	0	0	0	0	0	0	0	0	0	0	0	0	0
UAFI_NGA_2018_87	0	0	0	0	0	0	0	0	0	0	0	0	0	0	0	0	0	0	0	0	0	0	0	0	0	0	0	0	0	0	0	0	0	0	0	0	0	0	0	0	0	0	0	0	0	0	0	0	0
UAFI_NGA_2018_88	0	0	0	0	0	0	0	0	0	0	0	0	0	0	0	0	0	0	0	0	0	0	0	0	0	0	0	0	0	0	0	0	0	0	0	0	0	0	0	0	0	0	0	0	0	0	0	0	0
UAFI_NGA_2018_89	0	0	0	0	0	0	0	0	0	0	0	0	0	0	0	0	0	0	0	0	0	0	0	0	0	0	0	0	0	0	0	0	0	0	0	0	0	0	0	0	0	0	0	0	0	0	0	0	0
UAFI_NGA_2018_90	0	0	0	0	0	0	0	0	0	0	0	0	0	0	0	0	0	0	0	0	0	0	0	0	0	0	0	0	0	0	0	0	0	0	0	0	0	0	0	0	0	0	0	0	0	0	0	0	0
UAFI_NGA_2018_91	0	0	0	0	0	0	0	0	2	0	0	0	0	0	0	0	0	0	0	0	0	0	0	0	0	0	0	0	0	0	0	0	0	0	0	0	0	0	0	0	0	0	0	0	0	0	0	0	0
UAFI_NGA_2018_92	0	0	0	0	0	0	0	0	0	0	0	0	0	0	0	0	0	0	0	0	0	0	0	0	0	0	0	0	0	0	0	0	0	0	0	0	0	0	0	0	0	0	0	0	0	0	0	0	0
UAFI_NGA_2018_93	0	0	0	0	0	0	0	0	4	0	0	0	0	0	0	0	0	0	0	0	0	0	0	0	0	0	0	0	0	0	0	0	0	0	0	0	0	0	0	0	0	0	0	0	0	0	415	0	0
UAFI_NGA_2018_94	0	0	0	0	0	0	0	0	0	0	0	0	0	0	0	0	0	0	0	0	0	0	0	0	0	0	0	0	0	0	0	0	0	0	0	0	0	0	0	0	0	0	0	0	0	0	0	0	0
UAFI_NGA_2018_95	0	0	0	0	0	0	0	0	0	0	0	0	0	0	0	0	0	0	0	0	0	0	0	0	0	0	0	0	0	0	0	0	0	0	0	0	0	0	0	0	0	0	0	0	0	0	0	0	0
UAFI_NGA_2018_96	0	0	0	0	0	0	0	0	0	0	0	0	0	0	0	0	0	0	0	0	0	0	0	0	0	0	0	0	0	0	0	0	0	0	0	0	0	0	0	0	0	0	0	0	0	0	0	0	0
UAFI_NGA_2018_97	0	0	0	0	0	0	0	0	0	0	0	0	0	0	0	0	0	0	0	0	0	0	0	0	0	0	0	0	0	0	0	0	0	0	0	0	0	0	0	0	0	0	0	0	0	0	0	0	0
UAFI_NGA_2018_98	0	0	0	0	0	0	0	0	5	0	0	0	0	0	0	0	0	0	0	0	0	0	0	0	0	0	0	0	0	0	0	0	0	0	0	0	0	0	0	0	0	0	0	0	0	0	0	0	0
UAFI_NGA_2018_99	0	0	0	0	0	0	0	0	0	0	0	0	0	0	0	0	0	0	0	0	0	0	0	0	0	0	0	0	0	0	0	0	0	0	0	0	0	0	0	0	0	0	0	0	0	0	0	0	0
b0003	0	0	0	0	0	0	0	0	0	0	0	0	0	0	0	0	0	0	0	0	0	0	0	0	0	0	0	0	0	0	0	0	0	0	0	0	0	0	0	0	0	0	0	0	0	0	0	0	0
b0009	6	0	0	0	0	0	0	0	71	0	0	0	0	0	0	0	0	0	0	0	0	0	0	0	0	0	0	0	0	0	0	0	0	0	0	0	0	0	0	0	0	0	0	0	0	0	0	362	0
b0010	0	0	0	0	0	0	0	0	0	0	0	0	0	0	0	0	0	0	0	0	0	0	0	0	0	0	0	0	0	0	0	0	0	0	0	0	0	0	0	0	0	0	0	0	0	0	0	0	0
b0011	0	0	0	0	0	0	0	0	0	0	0	0	0	0	0	0	0	0	0	0	0	0	0	0	0	0	0	0	0	0	0	0	0	0	0	0	0	0	0	0	0	0	0	0	0	0	0	0	0
b0012	0	0	0	0	0	0	0	0	0	0	0	0	0	0	0	0	0	0	0	0	0	0	0	0	0	0	0	0	0	6	0	0	0	0	0	0	0	0	0	0	0	0	0	0	0	0	0	0	0
b0013	0	0	0	0	0	0	0	0	0	0	0	0	0	0	0	0	0	0	0	0	0	0	0	0	0	0	0	0	0	2747	0	0	0	0	0	0	0	0	0	0	0	0	0	0	0	0	0	0	0
b0024	0	0	0	0	0	0	0	0	0	0	0	0	0	0	0	0	0	0	0	0	0	0	0	0	0	0	0	0	0	0	0	0	0	0	0	0	0	0	0	0	0	0	0	0	0	0	0	0	0
b0025	0	0	0	0	0	0	0	0	0	0	0	0	0	0	0	0	0	0	0	0	0	0	0	0	0	0	0	0	0	0	0	0	0	0	0	0	0	0	0	0	0	0	0	0	0	0	0	0	0
b0026	0	0	0	0	0	0	0	0	2	0	0	0	0	0	0	0	0	0	0	0	0	0	0	0	0	0	0	0	0	0	0	0	0	0	0	0	0	0	0	0	0	0	0	0	0	0	0	0	0
b0027	0	0	0	0	0	0	0	0	0	0	0	0	0	0	0	0	0	0	0	0	0	0	0	0	0	0	0	0	0	0	0	0	0	0	0	0	0	0	0	0	0	0	0	0	0	0	0	0	0
b0028	0	0	0	0	0	0	0	0	29	0	0	0	0	0	0	0	0	0	0	0	0	0	0	0	0	0	0	0	0	0	0	0	0	0	0	0	0	0	0	0	0	0	0	0	0	0	0	0	0
b0029	0	0	0	0	0	0	0	0	0	0	0	0	0	0	0	0	0	0	6	1	0	0	0	0	0	0	0	0	0	0	0	0	0	0	0	0	0	0	0	0	0	0	0	0	0	0	0	0	0
b0030	0	0	0	0	0	0	0	0	0	0	0	0	0	0	0	0	0	0	0	0	0	0	0	0	0	0	0	0	0	0	0	0	0	0	0	0	0	0	0	0	0	0	0	0	0	0	0	0	0
b0031	0	0	0	0	0	0	0	0	0	0	0	0	0	0	0	0	0	0	0	0	0	0	0	0	0	0	0	0	0	0	0	0	0	0	0	0	0	0	0	0	0	0	0	0	0	0	0	0	0
b0032	0	0	0	0	0	0	0	0	0	0	0	0	0	0	0	0	0	0	0	0	0	0	0	0	0	0	0	0	0	0	0	0	0	0	0	0	0	0	0	0	0	0	0	0	0	0	0	0	0
b0033	0	0	0	0	0	0	0	0	0	0	0	0	0	0	0	0	0	0	0	0	0	0	0	0	0	0	0	0	0	0	0	0	0	0	0	0	0	0	0	0	0	0	0	0	0	0	0	0	0
b0034	0	0	0	0	0	0	0	0	0	0	0	0	0	0	0	0	0	0	0	0	0	0	0	0	0	0	0	0	0	0	0	0	0	0	0	0	0	0	0	0	0	0	0	0	0	0	0	0	0
b0035	0	0	0	0	0	0	0	0	0	0	0	0	0	0	0	0	0	0	0	0	0	0	0	0	0	0	0	0	0	0	0	0	0	0	0	0	0	0	0	0	0	0	0	0	0	0	0	0	0
b0036	0	0	0	0	0	0	0	0	0	0	0	0	0	0	0	0	0	0	0	0	0	0	0	0	0	0	0	0	0	0	0	0	0	0	0	0	0	0	0	0	0	0	0	0	0	0	0	0	0
b0037	0	0	0	0	0	0	0	0	0	0	0	0	0	0	0	0	0	0	0	0	0	0	0	0	0	0	0	0	0	0	0	0	0	0	0	0	0	0	0	0	0	0	0	0	0	0	0	0	0
b0038	0	0	0	0	0	0	0	0	0	0	0	0	0	0	0	0	0	0	0	0	0	0	0	0	0	0	0	0	0	0	0	0	0	0	0	0	0	0	0	0	0	0	0	0	0	0	0	0	0
b0039	0	0	0	0	0	0	0	0	0	0	0	0	0	0	0	0	0	0	0	0	0	0	0	0	0	0	0	0	0	0	0	0	0	0	0	0	0	0	0	0	0	0	0	0	0	0	0	0	0
b0042	0	0	0	0	0	0	0	0	0	0	0	0	0	0	0	0	0	0	0	0	0	0	0	0	0	0	0	0	0	0	0	0	0	0	0	0	0	0	0	0	0	0	0	0	0	0	0	0	0
b0044	0	0	0	0	0	0	0	0	0	0	0	0	0	0	0	0	0	0	5	0	0	0	0	0	0	0	0	0	0	0	0	0	0	0	0	0	0	0	0	0	0	0	0	0	0	0	0	0	0
b0045	0	0	0	0	0	0	0	0	0	0	0	0	0	0	0	0	0	0	0	0	0	0	0	0	0	0	0	0	0	0	0	0	0	0	0	0	0	0	0	0	0	0	0	0	0	0	0	0	0
b0046	0	0	0	0	0	0	2	0	0	0	0	0	0	0	0	0	0	0	0	0	0	0	0	0	0	0	0	0	0	0	0	0	0	0	0	0	0	0	0	0	0	0	0	0	0	0	0	0	0
b0050	0	0	0	0	0	0	0	0	0	0	0	0	0	0	0	0	0	0	0	0	0	0	0	0	0	0	0	0	0	0	0	0	0	0	0	0	0	0	0	0	0	0	0	0	0	0	0	0	0
b0051	0	0	0	0	0	0	0	0	0	0	0	0	0	0	0	0	0	0	0	0	0	0	0	0	0	0	0	0	0	0	0	0	0	0	0	0	0	0	0	0	0	0	0	0	0	0	0	0	0
b0052	0	0	0	0	0	0	0	0	0	0	0	0	0	0	0	0	0	0	0	0	0	0	0	0	0	0	0	0	0	0	0	0	0	0	0	0	0	0	0	0	0	0	0	0	0	0	0	0	0
b0053	0	0	0	0	0	0	0	0	0	0	0	0	0	0	0	0	0	0	0	0	0	0	0	0	0	0	0	0	0	0	0	0	0	0	0	0	0	0	0	0	0	0	0	0	0	0	0	0	0
b0054	0	0	0	0	0	0	0	0	0	0	0	0	0	0	0	0	0	0	0	0	0	0	0	0	0	0	0	0	0	0	0	0	0	0	0	0	0	0	0	0	0	0	0	0	0	0	0	0	0
b0055	0	0	0	0	0	0	0	0	0	0	0	0	0	0	0	0	0	0	0	0	0	0	0	0	0	0	0	0	0	0	0	0	0	0	0	0	0	0	0	0	0	0	0	0	0	0	0	0	0
b0056	0	0	0	0	0	0	0	0	0	0	0	0	0	0	0	0	0	0	0	0	0	0	0	0	0	0	0	0	0	0	0	0	0	0	0	0	0	0	0	0	0	0	0	0	0	0	0	0	0
c0044	0	0	0	0	0	0	0	0	0	0	0	0	0	0	0	0	0	0	0	0	0	0	0	0	0	0	0	0	0	0	0	0	0	0	0	0	0	0	0	0	0	0	0	0	0	0	0	0	0
c0052	0	0	0	0	0	0	0	0	0	0	0	0	0	0	0	0	0	0	0	0	0	0	0	0	0	0	0	0	0	0	0	0	0	0	0	0	0	0	0	0	0	0	0	0	0	0	0	0	0
c0084	0	0	0	0	0	0	0	0	0	0	0	0	0	0	0	0	0	0	0	0	0	0	0	0	0	0	0	0	0	0	0	0	0	0	0	0	0	0	0	0	0	0	0	0	0	0	7	0	0
c0086	0	0	0	0	0	0	0	0	0	0	0	0	0	0	0	0	0	0	0	0	0	0	0	0	0	0	0	0	0	0	0	0	0	0	0	0	0	0	0	0	0	0	0	0	0	0	0	0	0
c0091	0	0	0	0	0	0	0	0	0	0	0	0	0	0	0	0	0	0	0	0	0	0	0	0	0	0	0	0	0	0	2	0	0	0	0	0	0	0	0	0	0	0	0	0	0	0	0	0	0
c0106	0	0	0	0	0	0	0	0	0	0	0	0	0	0	0	0	0	0	0	0	0	0	0	0	0	0	0	0	0	0	0	0	0	0	0	0	0	0	0	0	0	0	0	0	0	0	0	0	0
c0113	0	0	0	0	0	0	0	0	0	0	0	0	0	0	0	0	0	0	0	0	0	0	0	0	0	0	0	0	0	0	0	0	0	0	0	0	0	0	0	0	0	0	0	0	0	0	0	0	0
c0141	0	0	0	0	0	0	0	0	0	0	0	0	0	0	0	0	0	0	0	0	0	0	0	0	0	0	0	0	0	0	0	0	0	0	0	0	0	0	0	0	0	0	0	0	0	0	0	0	0
c0161	0	0	0	0	0	0	0	0	0	0	0	0	0	0	0	0	0	0	0	0	0	0	0	0	0	0	0	0	0	0	0	0	0	0	0	0	0	0	0	0	0	0	0	0	0	0	0	0	0
c0162	0	0	0	0	0	0	0	0	0	0	0	0	0	0	0	0	0	0	0	0	0	0	0	0	0	0	0	0	0	0	0	0	0	0	0	0	0	0	0	0	0	0	0	0	0	0	0	0	0
c0163	0	0	0	0	0	0	0	0	0	0	0	0	0	0	0	0	0	0	0	0	0	0	0	0	0	0	0	0	0	0	0	0	0	0	0	0	0	0	0	0	0	0	0	0	0	0	0	0	0
c0164	0	0	0	0	0	0	0	0	0	0	0	0	0	0	0	0	0	0	0	0	0	0	0	0	0	0	0	0	0	0	0	0	0	0	0	0	0	0	0	0	0	0	0	0	0	0	0	0	0
c0165	0	0	0	0	0	0	0	0	0	0	0	0	0	0	0	0	0	0	0	0	0	0	0	0	0	0	0	0	0	0	0	0	0	0	0	0	0	1	0	0	0	0	0	0	0	0	0	0	0
c0166	0	0	0	0	0	0	1	0	0	0	0	0	0	0	0	0	0	0	0	0	0	0	0	0	0	0	0	0	0	0	0	0	0	0	0	0	0	0	0	0	0	0	0	0	0	0	0	0	0
c0167	0	0	0	0	0	0	0	0	0	0	0	0	0	0	0	0	0	0	0	0	0	0	0	0	0	0	0	0	0	0	0	0	0	0	0	0	0	0	0	0	0	0	0	0	0	0	0	0	0
c0169	0	0	0	0	0	0	0	0	0	0	0	0	0	0	0	0	0	0	0	0	0	0	0	0	0	0	0	0	0	0	0	0	0	0	0	0	0	0	0	0	0	0	0	0	0	0	0	0	0
c0170	0	0	0	0	0	0	0	0	0	0	0	0	0	0	0	0	0	0	0	0	0	0	0	0	0	0	0	2	0	0	0	0	0	0	0	0	0	4	0	0	0	0	0	0	0	0	0	0	0
c0171	0	0	0	0	0	0	0	0	0	0	0	0	0	0	0	0	0	0	2	0	0	0	0	0	0	0	0	0	0	0	0	0	0	0	0	0	0	0	0	0	0	0	0	0	0	0	0	0	0
c0173	0	0	0	0	0	0	0	0	0	0	0	0	0	0	0	0	0	0	0	0	0	0	0	0	0	0	0	0	0	0	0	0	0	0	0	0	0	0	0	0	0	0	0	0	0	0	0	0	0
c0174	0	0	0	0	0	0	0	0	0	0	0	0	0	0	0	0	0	0	1	0	0	0	0	0	0	0	0	0	0	0	0	0	0	2	0	0	0	2	0	0	0	0	0	0	0	0	0	0	0
c0175	0	0	0	0	0	0	0	0	0	0	0	0	0	0	0	0	0	0	2	0	0	0	0	0	0	0	0	0	0	0	0	0	0	0	0	0	0	0	0	0	0	0	0	0	0	0	0	0	0
c0176	0	0	0	0	0	0	0	0	0	0	0	0	0	0	0	0	0	0	0	0	0	0	0	0	0	0	0	0	0	0	0	0	0	0	0	0	0	0	0	0	0	0	0	0	0	0	0	0	0
c0177	0	0	0	0	0	0	0	0	0	0	0	0	0	0	0	0	0	0	0	0	0	0	0	0	0	0	0	0	0	0	0	0	0	0	0	0	0	0	0	0	0	0	0	0	0	0	0	0	0
c0178	0	0	0	0	0	0	0	0	0	0	0	0	0	0	0	0	0	0	0	0	0	0	0	0	0	0	0	0	0	0	0	0	0	0	0	0	0	0	0	0	0	0	0	0	0	0	0	0	0
c0179	0	0	0	0	0	0	0	0	0	0	0	0	0	0	0	0	0	0	0	0	0	0	0	0	0	0	0	0	0	0	0	0	0	0	0	0	0	0	0	0	0	0	0	0	0	0	0	0	0
c0180	0	0	0	0	0	0	0	0	0	0	0	0	0	0	0	0	0	0	0	0	0	0	0	0	0	0	0	0	0	0	0	0	0	0	0	0	0	0	0	0	0	0	0	0	0	0	0	0	0
c0181	0	0	0	0	0	0	0	0	0	0	0	0	0	0	0	0	0	0	0	0	0	0	0	0	0	0	0	0	0	0	0	0	0	0	0	0	0	0	0	0	0	0	0	0	0	0	0	0	0
c0182	0	0	0	0	0	0	0	0	0	0	0	0	0	0	0	0	0	0	0	0	0	0	0	0	0	0	0	0	0	0	0	0	0	0	0	0	0	0	0	0	0	0	0	0	0	0	0	0	0
c0183	0	0	0	0	0	0	0	0	0	0	0	0	0	0	0	0	0	0	0	0	0	0	0	0	0	0	0	0	0	0	0	0	0	0	0	0	0	0	0	0	0	0	0	0	0	0	0	0	0
c0184	0	0	0	0	0	0	0	0	0	0	0	0	0	0	0	0	0	0	0	0	0	0	0	0	0	0	0	0	0	0	0	0	0	0	0	0	0	0	0	0	0	0	0	0	0	0	0	0	0
c0186	0	0	0	0	0	0	0	0	0	0	0	0	0	0	0	0	0	0	0	0	0	0	0	0	0	0	0	0	0	0	0	0	0	0	0	0	0	0	0	0	0	0	0	0	0	0	0	0	0
c0190	0	0	0	0	0	0	0	0	0	0	0	0	0	0	0	0	0	0	0	0	0	0	0	0	0	0	0	0	0	0	0	0	0	0	0	0	0	0	0	0	0	0	0	0	0	0	0	0	0
c0191	0	0	0	0	0	0	0	0	0	0	0	0	0	0	0	0	0	0	0	2	0	0	0	0	0	0	0	0	0	0	0	0	0	0	0	0	0	0	0	0	0	0	0	0	0	0	0	0	0
c0194	0	0	0	0	0	0	0	0	0	0	0	0	0	0	0	0	0	0	0	0	0	0	0	0	0	0	0	0	0	0	0	0	0	0	0	0	0	0	0	0	0	0	0	0	0	0	0	0	0
c0195	0	0	0	0	0	0	0	0	0	0	0	0	0	0	0	0	0	0	0	0	0	0	0	0	0	0	0	0	0	0	0	0	0	0	0	0	0	0	0	0	0	0	0	0	0	0	0	0	0
c0200	0	0	0	0	0	0	0	0	0	0	0	0	0	0	0	0	0	0	22	0	0	0	0	0	0	0	0	0	0	0	0	0	0	0	0	0	0	0	0	0	0	0	0	0	0	0	0	0	0
c0201	0	0	0	0	0	0	0	0	0	0	0	0	0	0	0	0	0	0	0	0	0	2	0	0	0	0	0	0	0	0	0	0	0	0	0	0	0	0	0	0	0	0	0	0	0	0	0	0	0
c0202	0	0	0	0	0	0	0	0	0	0	0	0	0	0	0	0	0	0	0	0	0	0	0	0	0	0	0	0	0	0	0	0	0	0	0	0	0	0	0	0	0	0	0	0	0	0	0	0	0
c0203	0	0	0	0	0	0	0	0	0	0	0	0	0	0	0	0	0	0	0	0	6	0	0	0	0	0	0	0	0	0	0	0	0	0	0	0	0	0	0	0	0	0	0	0	0	0	0	0	0
c0208	0	0	0	0	0	0	0	0	0	0	0	0	0	0	0	0	0	0	0	0	0	0	0	0	0	0	0	0	0	0	0	0	0	0	0	0	0	0	0	0	0	0	0	0	0	0	0	0	0
c0209	0	0	0	0	0	0	0	0	0	0	0	0	0	0	0	0	0	0	0	0	0	0	0	0	0	0	0	0	0	0	0	0	0	0	0	0	0	0	0	0	0	0	0	0	0	0	0	0	0
c0210	0	0	0	0	0	0	2	0	0	0	0	0	0	0	0	0	0	0	0	2	0	0	0	0	0	0	0	0	0	0	0	0	0	0	0	0	0	0	0	0	0	0	0	0	0	0	0	0	0
c0211	0	0	0	0	0	0	0	0	0	0	0	0	0	0	0	0	0	0	0	0	0	0	0	0	0	0	0	0	0	0	0	0	0	0	0	0	0	0	0	0	0	0	2	0	0	0	0	0	0
c0212	0	0	0	0	0	0	0	0	0	0	0	0	0	0	0	0	0	0	2	0	0	0	0	0	0	0	0	0	0	0	0	0	0	0	0	0	0	0	0	0	0	0	0	0	0	0	0	0	0
c0218	0	0	0	0	0	0	0	0	0	0	0	0	0	0	0	0	0	0	0	0	0	0	0	0	0	0	0	0	0	0	0	0	0	0	0	0	0	0	0	0	0	0	0	0	0	0	0	0	0
c0219	0	0	0	0	0	0	0	0	0	0	0	0	0	0	0	0	0	0	0	2	0	0	0	0	0	0	0	0	0	0	0	0	0	0	0	0	0	0	0	0	0	0	0	0	0	0	0	0	0
c0220	0	0	0	0	0	0	0	0	0	0	0	0	0	0	0	0	0	0	0	0	0	0	0	0	0	0	0	0	0	0	0	0	0	0	0	0	0	0	0	0	0	0	0	0	0	0	0	0	0
c0221	0	0	0	0	0	0	0	0	0	0	0	0	0	0	0	0	0	0	0	0	0	0	0	0	0	0	0	0	0	0	0	0	0	0	0	0	0	0	0	0	0	0	0	0	0	0	0	0	0
c0222	0	0	0	0	0	0	0	0	0	0	0	0	0	0	0	0	0	0	0	0	0	0	0	0	0	0	0	0	0	0	0	0	0	0	0	0	0	0	0	0	0	0	3	0	0	0	0	0	0
c0227	0	0	0	0	0	0	0	0	0	0	0	0	0	0	0	0	0	0	0	2	0	0	0	0	0	0	0	0	0	0	0	0	0	0	0	0	0	0	0	0	0	0	0	0	0	0	0	0	0
c0228	0	0	0	0	0	0	0	0	0	0	0	0	0	0	0	0	0	0	0	6	0	0	0	0	0	0	0	0	0	0	0	0	0	0	0	0	0	0	0	0	0	0	0	0	0	0	0	0	0
c0233	0	0	0	0	0	0	0	0	0	0	0	0	0	0	0	0	0	0	0	0	0	0	0	0	0	0	0	0	0	0	0	0	0	0	0	0	0	0	0	0	0	0	0	0	0	0	0	0	0
LASV0238-EDO-2017	0	0	0	0	0	0	0	0	0	0	0	0	0	0	0	0	0	0	0	0	0	0	0	0	0	0	0	0	0	0	0	0	0	0	0	0	0	0	0	0	0	0	0	0	0	0	0	0	0
LASV0065-ONDO-2017	0	0	0	0	0	0	0	0	0	0	0	0	0	0	0	0	0	0	0	0	0	0	0	0	0	0	0	0	0	0	0	0	0	0	0	0	0	0	0	0	0	0	0	0	0	0	0	0	0
LASV0066-EDO-2017	0	0	0	0	0	0	0	0	0	0	0	0	0	0	0	0	0	0	0	0	0	0	0	0	0	0	0	0	0	0	0	0	0	0	0	0	0	0	0	0	0	0	0	0	0	0	0	0	0
LASV0067-EDO-2017	0	0	0	0	0	0	0	0	0	0	0	0	0	0	0	0	0	0	30	0	0	0	0	0	0	0	0	0	0	0	0	0	0	0	0	0	0	0	0	0	0	0	0	0	0	0	0	0	0
LASV0068-ONDO-2017	0	0	0	0	0	0	0	0	0	0	0	0	0	0	0	0	0	0	0	0	0	0	0	0	0	0	0	0	0	0	0	0	0	0	0	0	0	0	0	0	0	0	0	0	0	0	0	0	0
LASV0239-EDO-2017	0	0	0	0	0	0	0	0	0	0	0	0	0	0	0	0	0	0	0	0	0	0	0	0	0	0	0	0	0	0	0	0	0	2	0	0	0	0	0	0	0	0	0	0	0	0	0	0	0
LASV0240-ONDO-2017	0	0	0	0	0	0	0	0	0	0	0	0	0	0	0	0	0	0	0	0	0	0	0	0	0	0	0	0	8	0	0	0	0	0	0	0	0	0	0	0	0	0	0	0	0	0	0	0	0
LASV0241-ONDO-2017	0	0	0	0	0	0	0	0	0	0	0	0	0	0	0	0	0	0	0	0	0	0	0	0	0	0	0	0	0	0	0	0	0	0	0	0	0	0	0	0	0	0	0	0	0	0	0	0	0
LASV0242-EDO-2017	0	0	0	0	0	0	0	0	0	0	0	0	0	0	0	0	0	0	0	0	0	0	0	0	0	0	0	0	0	0	0	0	0	0	0	0	0	0	0	0	0	0	0	0	0	0	0	0	0
LASV0243-EDO-2017	0	0	0	0	0	0	0	0	0	0	0	0	0	0	0	0	0	0	0	0	0	0	0	0	0	0	0	0	0	0	0	0	0	0	0	0	0	0	0	0	0	0	0	0	0	0	0	0	0
LASV0244-EDO-2017	0	0	0	0	0	0	0	0	0	0	0	0	0	0	0	0	0	0	0	0	0	0	0	0	0	0	0	0	0	0	0	0	0	0	0	0	0	0	0	0	0	0	0	0	0	0	0	0	0
LASV0069-EDO-2017	0	0	0	0	0	0	0	0	0	0	0	0	0	0	0	0	0	0	0	0	0	0	0	0	0	0	0	0	0	0	0	0	0	0	0	0	0	0	0	0	0	0	0	0	0	0	10	0	0
LASV0245-EDO-2017	0	0	0	0	0	0	0	0	0	0	0	0	0	0	0	0	0	0	0	0	0	0	0	0	2	0	0	0	0	0	0	0	0	0	0	0	0	0	0	0	0	0	0	0	0	0	0	0	0
LASV0070-ONDO-2017	0	0	0	0	0	0	0	0	0	0	0	0	0	0	0	0	0	0	0	0	0	0	0	0	0	0	0	0	0	0	0	0	0	0	0	0	0	0	0	0	0	0	0	0	0	0	0	0	0
LASV0246-EDO-2017	0	0	0	0	0	0	0	0	0	0	0	0	0	0	0	0	0	0	0	0	0	0	0	0	0	0	0	0	41	0	0	0	0	0	0	0	0	0	0	0	0	0	0	0	0	0	0	0	0
LASV0071-EDO-2017	0	0	0	0	0	0	0	0	0	0	0	0	0	0	0	0	0	0	0	0	0	0	0	0	0	0	0	0	0	0	0	0	0	0	0	0	0	0	0	0	0	0	0	0	0	0	0	0	0
LASV0072-ONDO-2017	0	0	0	0	0	0	0	0	0	0	0	0	0	0	0	0	0	0	0	0	0	0	0	0	0	0	0	0	57	0	0	0	0	0	0	0	0	0	0	0	0	0	0	0	0	0	0	0	0
LASV0247-EDO-2017	0	0	0	0	0	0	0	0	0	0	0	0	0	0	0	0	0	0	0	0	0	0	0	0	0	0	0	0	0	0	0	0	0	0	0	0	0	0	0	0	0	0	0	0	0	0	0	0	0
LASV0248-EDO-2017	0	0	0	0	0	0	0	0	0	0	0	0	0	0	0	0	0	0	5	0	0	0	0	0	0	0	0	0	85	0	0	0	0	0	0	0	0	0	0	0	0	0	0	0	0	0	0	0	0
LASV0249-EDO-2017	0	0	0	0	0	0	0	0	0	0	0	0	0	0	0	0	0	0	0	0	0	0	0	0	1	0	0	0	53	0	0	0	0	0	0	0	0	0	0	0	0	0	0	0	0	0	0	0	0
LASV0250-EDO-2017	0	0	0	0	0	0	0	0	0	0	0	0	0	0	0	0	0	0	0	0	0	0	0	0	0	0	0	0	18	0	0	0	0	0	0	0	0	0	0	0	0	0	0	0	0	0	0	0	0
LASV0251-EDO-2017	0	0	0	0	0	0	0	0	0	0	0	0	0	0	0	0	0	0	0	0	0	0	0	0	0	0	0	0	0	0	0	0	0	0	0	0	0	0	0	0	0	0	0	0	0	0	0	0	0
LASV0252-EDO-2017	0	0	0	0	0	0	0	0	0	0	0	0	0	0	0	0	0	0	0	4	0	0	0	0	0	0	0	0	0	0	0	0	0	0	0	0	0	0	0	0	0	0	0	0	0	0	0	0	0
LASV0073-EDO-2017	0	0	0	0	0	0	0	0	0	0	0	0	0	0	0	0	0	0	0	0	0	0	0	0	0	0	0	0	15	0	0	0	0	0	0	0	0	0	0	0	0	0	0	0	0	0	0	0	0
LASV0074-EDO-2017	0	0	0	0	0	0	0	0	0	0	0	0	0	0	0	0	0	0	0	0	0	0	0	0	0	0	0	0	0	0	0	0	0	0	0	0	0	0	0	0	0	0	0	0	0	0	0	0	0
LASV0253-EDO-2017	0	0	0	0	0	0	0	0	0	0	0	0	0	0	0	0	0	0	0	0	0	0	0	0	0	0	0	0	31	0	0	0	0	0	0	0	0	0	0	0	0	0	0	0	0	0	0	0	0
LASV0254-EDO-2017	0	0	0	0	0	0	0	0	0	0	0	0	0	0	0	0	0	0	2	0	0	0	0	0	0	0	0	0	17	0	0	0	0	0	0	0	0	0	0	0	0	2	0	0	0	0	0	0	0
LASV0255-EDO-2017	0	0	0	0	0	0	0	0	0	0	0	0	0	0	0	0	0	0	0	0	0	0	0	0	0	0	0	0	3	0	0	0	0	0	0	0	0	0	0	0	0	0	0	0	0	0	0	0	0
LASV0075-EDO-2017	0	0	0	0	0	0	0	0	0	0	0	0	0	0	0	0	0	0	0	0	0	0	0	0	0	0	0	0	0	0	0	0	0	0	0	0	0	0	0	0	0	2	0	0	0	0	0	0	0
LASV0256-EDO-2017	0	0	0	0	0	0	0	0	0	0	0	0	0	0	0	0	0	0	0	0	0	0	0	0	0	0	0	0	15	0	0	0	0	0	0	0	0	0	0	0	0	0	0	0	0	0	0	0	0
LASV0076-EDO-2017	0	0	0	0	0	0	0	0	0	0	0	0	0	0	0	0	0	0	0	0	0	0	0	0	0	0	0	0	9	0	0	0	0	0	0	0	0	0	0	0	0	0	0	0	0	0	0	0	0
LASV0257-EDO-2017	0	0	0	0	0	0	0	0	0	0	0	0	0	0	0	0	0	0	0	0	0	0	0	0	0	0	0	0	0	0	0	0	0	0	0	0	0	0	0	0	0	0	0	0	0	0	0	0	0
LASV0258-EDO-2017	0	0	0	0	0	0	0	0	0	0	0	0	0	0	0	0	0	0	0	0	0	0	0	0	0	0	0	0	67	0	0	0	0	0	0	0	0	0	0	0	0	0	0	0	0	2	0	0	0
LASV0259-EDO-2017	0	0	0	0	0	0	0	0	0	0	0	0	0	0	0	0	0	0	0	0	0	0	0	0	0	0	0	0	0	0	0	0	0	2	0	0	0	0	0	0	0	0	0	0	0	0	0	0	0
LASV0260-EDO-2017	0	0	0	0	0	0	0	0	0	0	0	0	0	0	0	0	0	0	0	0	0	0	0	0	0	0	0	0	0	0	0	0	0	0	0	0	0	0	0	0	0	0	0	0	0	0	0	0	0
LASV0261-KOGI-2017	0	0	0	0	0	0	0	0	0	0	0	0	0	0	0	0	0	0	0	0	0	0	0	0	0	0	0	0	0	0	0	0	0	0	0	0	0	0	0	0	0	0	0	0	0	0	0	0	0
LASV0262-EDO-2017	0	0	0	0	0	0	0	0	0	0	0	0	0	0	0	0	0	0	0	0	0	0	0	0	0	0	0	0	0	0	0	0	0	0	0	0	0	0	0	0	0	0	0	0	0	0	0	0	0
LASV0263-ENUGU-2017	0	0	0	0	0	0	0	0	0	0	0	0	0	0	0	0	0	0	0	0	0	0	0	0	0	0	0	0	0	0	0	0	0	0	0	0	0	0	0	0	0	0	0	0	0	0	0	0	0
LASV0264-EDO-2017	0	0	0	0	0	0	0	0	0	0	0	0	0	0	0	0	0	0	0	0	0	0	0	0	0	0	0	0	0	0	0	0	0	0	0	0	0	0	0	0	0	0	0	0	0	0	0	0	0
LASV0265-EDO-2017	0	0	0	0	0	0	0	0	0	0	0	0	0	0	0	0	0	0	2	0	0	0	0	0	0	0	0	0	0	0	0	0	0	0	0	0	0	0	0	0	0	0	0	0	0	0	0	0	0
LASV0077-EDO-2017	0	0	0	0	0	0	0	0	0	0	0	0	0	0	0	0	0	0	0	0	0	0	0	0	0	0	0	0	0	0	0	0	0	0	0	0	0	0	0	0	0	0	0	0	0	0	0	0	0
LASV0266-EDO-2017	0	0	0	0	0	0	0	0	0	0	0	0	0	0	0	0	0	0	0	0	0	0	0	0	0	0	0	0	0	0	0	0	0	0	0	0	0	0	0	0	0	0	0	0	0	0	0	0	0
LASV0267-EDO-2017	0	0	0	0	0	0	0	0	0	0	0	0	0	0	0	0	0	0	0	0	0	0	0	0	0	0	0	0	0	0	0	0	0	0	0	0	0	0	0	0	0	0	0	0	0	0	0	0	0
LASV0268-EDO-2017	0	0	0	0	0	0	0	0	0	0	0	0	0	0	0	0	0	0	0	0	0	0	0	0	0	0	0	0	0	0	0	0	0	0	0	0	0	0	0	0	0	0	0	0	0	0	0	0	0
LASV0078-ONDO-2017	0	0	0	0	0	0	0	0	0	0	0	0	0	0	0	0	0	0	0	0	0	0	0	0	0	0	0	0	0	0	0	0	0	0	0	0	0	0	0	0	0	0	0	0	0	0	0	0	0
LASV0269-EDO-2017	0	0	0	0	0	0	0	0	0	0	0	0	0	0	0	0	0	0	0	0	0	0	0	0	0	0	0	0	0	0	0	0	0	0	0	0	0	0	0	0	0	0	0	0	0	0	0	0	0
LASV0270-EDO-2017	0	0	0	0	0	0	0	0	0	0	0	0	0	0	0	0	0	0	0	0	0	0	0	0	0	0	0	0	15	0	0	0	0	0	0	0	0	0	0	0	0	0	0	0	0	0	0	0	0
LASV0079-EDO-2017	0	0	0	0	0	0	0	0	0	0	0	0	0	0	0	0	0	0	0	0	0	0	0	0	0	0	0	0	0	0	0	0	0	0	0	0	0	0	0	0	0	0	0	0	0	0	0	0	0
LASV0080-ONDO-2017	0	0	0	0	0	0	0	0	0	0	0	0	0	0	0	0	0	0	0	0	0	0	0	0	0	0	0	0	0	0	0	0	0	0	0	0	0	0	0	0	0	0	0	0	0	0	0	0	0
LASV0271-EDO-2017	0	0	0	0	0	0	0	0	0	0	0	0	0	0	0	0	0	0	0	0	0	0	0	0	0	0	0	0	0	0	0	0	0	0	0	0	0	0	0	0	0	0	0	0	0	0	0	0	0
LASV0272-EDO-2017	0	0	0	0	0	0	2	0	0	0	0	0	0	0	0	0	0	0	0	0	2	0	0	0	0	0	0	0	0	0	0	0	0	0	0	0	0	0	0	0	0	0	0	0	0	0	0	0	0
LASV0273-EDO-2017	0	0	0	0	0	0	0	0	0	0	0	0	0	0	0	0	0	0	0	0	0	0	0	0	0	0	0	0	0	0	0	0	0	0	0	0	0	0	0	0	0	0	0	0	0	0	0	0	0
LASV0274-EDO-2017	0	0	0	0	0	0	0	0	0	0	0	0	0	0	0	0	0	1	0	0	0	0	0	0	0	0	0	0	31	0	0	0	0	0	0	0	0	0	0	0	0	0	0	0	0	0	0	0	0
LASV0081-EDO-2017	0	0	0	0	0	0	0	0	0	0	0	0	0	0	0	0	0	0	0	0	0	0	0	0	0	0	0	0	0	0	0	0	0	0	0	0	0	0	0	0	0	0	0	0	0	0	0	0	0
LASV0275-ENUGU-2017	0	0	0	0	0	0	0	0	0	0	0	0	0	0	0	0	0	0	0	0	0	0	0	0	0	0	0	0	0	0	0	0	0	0	0	0	0	0	0	0	0	0	0	0	0	0	0	0	0
LASV0082-EDO-2017	0	0	0	0	0	0	0	0	0	0	0	0	0	0	0	0	0	0	0	0	0	0	0	0	0	0	0	0	0	0	0	0	0	0	0	0	0	0	0	0	0	0	0	0	0	0	0	0	0
LASV0276-EDO-2017	0	0	0	0	0	0	0	0	0	0	0	0	0	0	0	0	0	0	0	0	0	0	0	0	0	0	0	0	0	0	0	0	0	0	0	0	0	0	0	0	0	0	0	0	0	0	0	0	0
LASV0083-ONDO-2017	0	0	0	0	0	0	0	0	0	0	0	0	0	0	0	0	0	0	0	0	0	0	0	0	0	0	0	0	0	0	0	0	0	0	0	0	0	0	0	0	0	0	0	0	0	0	0	0	0
LASV0277-EDO-2017	0	0	0	0	0	0	0	0	0	0	0	0	0	0	0	0	0	0	0	0	0	0	0	0	0	0	0	0	0	0	0	0	0	0	0	0	0	0	0	0	0	0	0	0	0	0	0	0	0
LASV0278-ONDO-2017	0	0	0	0	0	0	0	0	0	0	0	0	0	0	0	0	0	1	0	0	0	0	0	0	0	0	0	0	0	0	0	0	0	0	0	0	0	0	0	0	0	0	0	0	0	0	0	0	0
LASV0279-EDO-2017	0	0	0	0	0	0	0	0	0	0	0	0	0	0	0	0	0	0	0	0	0	0	0	0	0	0	0	0	0	0	0	0	0	0	0	0	0	0	0	0	0	0	0	0	0	0	0	0	0
LASV0280-RIVERS-2017	0	0	0	0	0	0	0	0	0	0	0	0	0	0	0	0	0	0	2	0	0	0	0	0	2	0	0	0	0	0	0	0	0	0	0	0	0	0	0	0	0	0	0	0	0	0	0	0	0
LASV0084-EDO-2017	0	0	0	0	0	0	0	0	0	0	0	0	0	0	0	0	0	0	0	0	0	0	0	0	0	0	0	0	0	0	0	0	0	2	0	0	0	0	0	0	0	0	0	0	0	0	0	0	0
LASV0085-EDO-2017	0	0	0	0	0	0	0	0	0	0	0	0	0	0	0	0	0	0	0	0	0	0	0	0	0	0	0	0	0	0	0	0	0	0	0	0	0	0	0	0	0	0	0	0	0	0	0	0	0
LASV0086-EDO-2017	0	0	0	0	0	0	0	0	0	0	0	0	0	0	0	0	0	0	0	0	0	0	0	0	0	0	0	0	0	0	0	0	0	0	0	0	0	0	0	0	0	0	0	0	0	0	0	0	0
LASV0281-ONDO-2017	0	0	0	0	0	0	0	0	3	0	0	0	0	0	0	0	0	1	0	0	0	0	0	0	0	0	0	0	0	0	0	0	0	0	0	0	0	0	0	0	0	0	0	0	0	0	0	0	0
LASV0282-EDO-2017	0	0	0	0	0	0	0	0	0	0	0	0	0	0	0	0	0	0	0	0	0	0	0	0	2	0	0	0	0	0	0	0	0	0	0	0	0	0	0	0	0	0	0	0	0	0	0	0	0
LASV0283-EDO-2017	0	0	0	0	0	0	0	0	0	0	0	0	0	0	0	0	0	0	0	0	0	0	0	0	0	0	0	0	0	0	0	0	0	0	0	0	0	0	0	0	0	0	0	0	0	0	0	0	0
LASV0088-EDO-2017	0	0	0	0	0	0	0	0	0	0	0	0	0	0	0	0	0	0	0	0	0	0	0	0	0	0	0	0	0	0	0	0	0	0	0	0	0	0	0	0	0	0	0	0	0	0	0	0	0
LASV0089-ONDO-2017	0	0	0	0	0	0	0	0	0	0	0	0	0	0	0	0	0	0	0	0	0	0	0	0	0	0	0	0	0	0	0	0	0	0	0	0	0	0	0	0	0	0	0	0	0	0	0	0	0
LASV0284-EDO-2017	0	0	0	0	0	0	0	0	0	0	0	0	0	0	0	0	0	0	0	0	0	0	0	0	0	0	0	0	0	0	0	0	0	3	0	0	0	0	0	0	0	0	0	0	0	0	0	0	0
LASV0090-ONDO-2017	0	0	0	0	0	0	0	0	0	0	0	0	0	0	0	0	0	0	0	0	0	0	0	0	0	0	0	0	0	0	0	0	0	2	0	0	0	0	0	0	0	0	0	0	0	0	0	0	0
LASV0285-EDO-2017	0	0	0	0	0	0	0	0	0	0	0	0	0	0	0	0	0	0	0	0	0	0	0	0	0	0	0	0	0	0	0	0	0	3	0	0	0	0	0	0	0	0	0	0	0	0	0	0	0
LASV0091-EDO-2017	0	0	0	0	0	0	0	0	0	0	0	0	0	0	0	0	0	0	0	0	0	0	0	0	0	0	0	0	0	0	0	0	0	0	0	0	0	0	0	0	0	0	0	0	0	0	0	0	0
LASV0092-EDO-2017	0	0	0	0	0	0	0	0	0	0	0	0	0	0	0	0	0	0	0	0	0	0	0	0	0	0	0	0	0	0	0	0	0	0	0	0	0	0	0	0	0	0	0	0	0	0	0	0	0
LASV0286-EDO-2017	0	0	0	0	0	0	0	0	0	0	0	0	0	0	0	0	0	0	0	0	0	0	0	0	0	0	0	0	0	0	0	0	0	0	0	0	0	0	0	0	0	0	0	0	0	0	0	0	0
LASV0287-EDO-2017	0	0	0	0	0	0	0	0	0	0	0	0	0	0	0	0	0	0	0	0	0	0	0	0	0	0	0	0	0	0	0	0	0	0	0	0	0	0	0	0	0	0	0	0	0	0	0	0	0
LASV0093-EDO-2017	0	0	0	0	0	0	0	0	0	0	0	0	0	0	0	0	0	0	0	0	0	0	0	0	0	0	0	0	0	0	0	0	0	0	0	0	0	0	0	0	0	0	0	0	0	0	0	0	0
LASV0288-EDO-2017	0	0	0	0	0	0	0	0	0	0	0	0	0	0	0	0	0	0	0	0	0	0	0	0	0	0	0	0	0	0	0	0	0	0	0	0	0	0	0	0	0	0	0	0	0	0	0	0	0
LASV0289-EDO-2017	0	0	0	0	0	0	0	0	0	0	0	0	0	0	0	0	0	0	0	0	0	0	0	0	0	0	0	0	0	0	0	0	0	0	0	0	0	0	0	0	0	0	0	0	0	0	0	0	0
LASV0290-EDO-2017	0	0	0	0	0	0	0	0	0	0	0	0	0	0	0	0	0	0	0	0	0	0	0	0	0	0	0	0	0	0	0	0	0	3	0	0	0	0	0	0	0	0	0	0	0	0	0	0	0
LASV0291-EDO-2017	0	0	0	0	0	0	0	0	0	0	0	0	0	0	0	0	0	0	0	0	0	0	0	0	0	0	0	0	0	0	0	0	0	0	0	0	0	0	0	0	0	0	0	0	0	0	0	0	0
LASV0094-KOGI-2017	0	0	0	0	0	0	0	0	0	0	0	0	0	0	0	0	0	0	0	0	0	0	0	0	0	0	0	0	0	0	0	0	0	0	0	0	0	0	0	0	0	0	0	0	0	0	0	0	0
LASV0292-ONDO-2017	0	0	0	0	0	0	0	0	0	0	0	0	0	0	0	0	0	0	0	0	0	0	0	0	0	0	0	0	0	0	0	0	0	0	0	0	0	0	0	0	0	0	0	0	0	0	2	0	0
LASV0293-ONDO-2017	0	0	0	0	0	0	0	0	0	0	0	0	0	0	0	0	0	0	4	0	0	0	0	0	0	0	0	0	0	0	0	0	0	0	0	0	0	0	0	0	0	0	0	0	0	0	0	0	0
LASV0095-EDO-2017	0	0	0	0	0	0	0	0	0	0	0	0	0	0	0	0	0	0	0	0	0	0	0	0	0	0	0	0	0	0	0	0	0	0	0	0	0	0	0	0	0	0	0	0	0	0	0	0	0
LASV0294-EDO-2017	0	0	0	0	0	0	0	0	0	0	0	0	0	0	0	0	0	0	0	0	0	0	0	0	0	1	0	0	0	0	0	0	0	0	0	0	0	0	0	0	0	0	0	0	0	0	2	0	0
LASV0096-ONDO-2017	0	0	0	0	0	0	0	0	0	0	0	0	0	0	0	0	0	0	0	0	0	0	0	0	0	0	0	0	0	0	0	0	0	0	0	0	0	0	0	0	0	0	0	0	0	0	0	0	0
LASV0295-EDO-2017	0	0	0	0	0	0	0	0	0	0	0	0	0	0	0	0	0	0	0	0	0	0	0	0	0	0	0	0	0	0	0	0	0	2	0	0	0	0	0	0	0	0	0	0	0	0	0	0	0
LASV0296-EDO-2017	0	0	0	0	0	0	0	0	0	0	0	0	0	0	0	0	0	0	0	0	0	0	0	0	0	0	0	0	0	0	0	0	0	0	0	0	0	0	0	0	0	0	0	0	0	0	0	0	0
LASV0297-ONDO-2017	0	0	0	0	0	0	0	0	0	0	0	0	0	0	0	0	0	0	0	0	0	0	0	0	0	0	0	0	0	0	0	0	0	14	0	0	0	0	0	0	0	0	0	0	0	0	0	0	0
LASV0097-EDO-2017	0	0	0	0	0	0	0	0	0	0	0	0	0	0	0	0	0	0	0	0	0	0	0	0	0	0	0	0	0	0	0	0	0	0	0	0	0	0	0	0	0	0	0	0	0	0	0	0	0
LASV0298-EDO-2017	0	0	0	0	0	0	0	0	0	0	0	0	0	0	0	0	0	0	0	0	0	0	0	0	0	0	0	0	0	0	0	0	0	0	0	0	0	0	0	0	0	0	0	0	0	0	5	0	0
LASV0098-EDO-2017	0	0	0	0	0	0	0	0	0	0	0	0	0	0	0	0	0	0	0	0	0	0	0	0	0	0	0	0	0	0	0	0	0	0	0	0	0	0	0	0	0	0	0	0	0	0	0	0	0
LASV0099-EDO-2017	0	0	0	0	0	0	0	0	0	0	0	0	0	0	0	0	0	0	2	0	0	0	0	0	0	0	0	0	0	0	0	0	0	0	0	0	0	0	0	0	0	0	0	0	0	0	0	0	0
LASV0100-EDO-2017	0	0	0	0	0	0	0	0	0	0	0	0	0	0	0	0	0	0	0	0	0	0	0	0	0	0	0	0	0	0	0	0	0	2	0	0	0	0	0	0	0	0	0	0	0	0	0	0	0
LASV0299-EDO-2017	0	0	0	0	0	0	0	0	0	0	0	0	0	0	0	0	0	0	0	0	0	0	0	0	0	0	0	0	0	0	0	0	0	0	0	0	0	0	0	0	0	0	0	0	0	0	0	0	0
LASV0101-EDO-2017	0	0	0	0	0	0	0	0	0	0	0	0	0	0	0	0	0	0	2	0	0	0	0	0	0	0	0	0	0	0	0	0	0	0	0	0	0	0	0	0	0	0	0	0	0	0	0	0	0
LASV0300-EDO-2017	0	0	0	0	0	0	0	0	0	0	0	0	0	0	0	0	0	0	0	0	0	0	0	0	0	0	0	0	0	0	0	0	0	0	0	0	0	0	0	0	0	0	0	0	0	0	0	0	0
LASV0301-EDO-2017	0	0	0	0	0	0	0	0	0	0	0	0	0	0	0	0	0	0	0	0	0	0	0	0	0	0	0	0	0	0	0	0	0	0	0	0	0	0	0	0	0	0	0	0	0	0	0	0	0
LASV0302-EDO-2017	0	0	0	0	0	0	0	0	0	0	0	0	0	0	0	0	0	0	0	0	0	0	0	0	0	0	0	0	0	0	0	0	0	0	0	0	0	0	4	0	0	0	0	0	0	0	0	0	0
LASV0102-ONDO-2017	0	0	0	0	0	0	0	0	0	0	0	0	0	0	0	0	0	0	0	0	0	0	0	0	0	0	0	0	0	0	0	0	0	0	0	0	0	0	0	0	0	0	0	0	0	0	0	0	0
LASV0103-EDO-2017	0	0	0	0	0	0	0	0	0	0	0	0	0	0	0	0	0	0	0	0	0	0	0	0	0	0	0	0	0	0	0	0	0	0	0	0	0	0	0	0	0	0	0	0	0	0	0	0	0
LASV0303-EDO-2017	0	0	0	0	0	0	0	0	0	0	0	0	0	0	0	0	0	0	0	0	0	0	0	0	0	0	2	0	0	0	0	0	0	0	0	0	0	0	0	0	0	0	0	0	0	0	0	0	0
LASV0304-ONDO-2017	0	0	0	0	0	0	0	0	0	0	0	0	0	0	0	0	0	0	0	0	0	0	0	0	0	0	0	0	0	0	0	0	0	0	0	0	0	0	0	0	0	0	0	0	0	0	0	0	0
LASV0104-ONDO-2017	0	0	0	0	0	0	0	0	0	0	0	0	0	0	0	0	0	0	0	0	0	0	0	0	0	0	0	0	0	0	0	0	0	0	0	0	0	0	0	0	0	0	0	0	0	0	37	0	0
LASV0305-EDO-2017	0	0	0	0	0	0	0	0	0	0	0	0	0	0	0	0	0	0	0	0	0	0	0	0	0	0	0	0	0	0	0	0	0	4	0	0	0	0	0	0	0	0	0	0	0	0	0	0	0
LASV0306-EDO-2017	0	0	0	0	0	0	0	0	0	0	0	0	0	0	0	0	0	0	0	0	0	0	0	0	0	0	0	0	0	0	0	0	0	0	0	0	0	0	0	0	0	0	0	0	0	0	0	0	0
LASV0307-EDO-2017	0	0	0	0	0	0	0	0	0	0	0	0	0	0	0	0	0	0	0	0	0	0	0	0	0	0	0	0	0	0	0	0	0	0	0	0	0	0	0	0	0	0	0	0	0	0	0	0	0
LASV0105-ONDO-2017	0	0	0	0	0	0	0	0	0	0	0	0	0	0	0	0	0	0	0	0	0	0	0	0	0	0	0	0	0	0	0	0	0	0	0	0	0	0	0	0	0	0	0	0	0	0	0	0	0
LASV0106-ONDO-2017	0	0	0	0	0	0	0	0	0	0	0	0	0	0	0	0	0	0	0	0	0	0	0	0	0	0	0	0	0	0	0	0	0	0	0	0	0	0	0	0	0	0	0	0	0	0	0	0	0
LASV0107-ONDO-2017	0	0	0	0	0	0	0	0	0	0	0	0	0	0	0	0	0	0	0	0	0	0	0	0	0	0	0	0	0	0	0	0	0	0	0	0	0	0	0	0	0	0	0	0	0	0	0	0	0
LASV0108-ONDO-2017	0	0	0	0	0	0	0	0	0	0	0	0	0	0	0	0	0	0	0	0	0	0	0	0	0	0	0	0	0	0	0	0	0	0	0	0	0	0	0	0	0	0	0	0	0	0	0	0	0
LASV0109-ONDO-2017	0	0	0	0	0	0	2	0	0	0	0	0	0	0	0	0	0	0	0	0	0	0	0	0	0	0	0	0	0	0	0	0	0	0	0	0	0	0	0	0	0	0	0	0	0	0	0	0	0
LASV0308-NASARAWA-2017	0	0	0	0	0	0	0	0	0	0	0	0	0	0	0	0	0	0	0	0	0	0	0	0	0	0	0	0	0	0	0	0	0	0	0	0	0	0	0	0	0	0	0	0	0	0	0	0	0
LASV0309-ONDO-2017	0	0	0	0	0	0	0	0	0	0	0	0	0	0	0	0	0	0	0	0	0	0	0	0	0	0	0	0	0	0	0	0	0	0	0	0	0	0	0	0	0	0	0	0	0	0	0	0	0
LASV0310-EDO-2017	0	0	0	0	0	0	0	0	0	0	0	0	0	0	0	0	0	0	0	0	0	0	0	0	0	0	0	0	0	0	0	0	0	0	0	0	0	0	0	0	0	0	0	0	0	0	0	0	0
LASV0110-ONDO-2017	0	0	0	0	0	0	0	0	0	0	0	0	0	0	0	0	0	0	0	0	0	0	0	0	0	0	0	0	0	0	0	0	0	0	0	0	0	0	0	0	0	0	0	0	0	0	0	0	0
LASV0111-ONDO-2017	0	0	0	0	0	0	0	0	0	0	0	0	0	0	0	0	0	0	0	0	0	0	0	0	0	0	0	0	0	0	0	0	0	0	0	0	0	0	0	0	0	0	0	0	0	0	0	0	0
LASV0311-ONDO-2017	0	0	0	0	0	0	0	0	0	0	0	0	0	0	0	0	0	0	0	0	0	0	0	0	0	0	0	0	0	0	0	0	0	4	0	0	0	0	0	0	0	0	0	0	0	0	0	0	0
LASV0112-ONDO-2017	0	0	0	0	0	0	0	0	0	0	0	0	0	0	0	0	0	0	0	0	0	0	0	0	0	0	0	0	0	0	0	0	0	0	0	0	0	0	0	0	0	0	0	0	0	0	0	0	0
LASV0312-ONDO-2018	0	0	0	0	0	0	0	0	0	0	0	0	0	0	0	0	0	0	0	0	0	0	0	0	2	0	0	0	0	0	0	0	0	0	0	0	0	0	0	0	0	0	0	0	0	0	0	0	0
LASV0313-EDO-2018	0	0	0	0	0	0	0	0	0	0	0	0	0	0	0	0	0	0	0	0	0	0	0	0	0	0	0	0	0	0	0	0	0	0	0	0	0	0	0	0	0	0	0	0	0	0	0	0	0
LASV0116-EDO-2018	0	0	0	0	0	0	0	0	0	0	0	0	0	0	0	0	0	0	0	0	0	0	0	0	0	0	0	0	0	0	0	0	0	0	0	0	0	0	0	0	0	0	0	0	0	0	0	0	0
LASV0117-ONDO-2018	0	0	0	0	0	0	0	0	0	0	0	0	0	0	0	0	0	0	0	0	0	0	0	0	0	0	0	0	0	0	0	0	0	0	0	0	0	0	0	0	0	0	0	0	0	0	0	0	0
LASV0115-ONDO-2018	0	0	0	0	0	0	0	0	0	0	0	0	0	0	0	0	0	0	0	0	0	0	0	0	0	0	0	0	0	0	0	0	0	0	0	0	0	0	0	0	0	0	0	0	0	0	0	0	0
LASV0114-ONDO-2018	0	0	0	0	0	0	0	0	0	0	0	0	0	0	0	0	0	0	0	0	0	0	0	0	0	0	0	0	0	0	0	0	0	0	0	0	0	0	0	0	0	0	0	0	0	0	0	0	0
LASV0118-EDO-2018	0	0	0	0	0	0	0	0	0	0	0	0	0	0	0	0	0	0	0	0	0	0	0	0	0	0	0	0	0	0	0	0	0	0	0	0	0	0	0	0	0	0	0	0	0	0	0	0	0
LASV0314-EDO-2018	0	0	0	0	0	0	0	0	0	0	0	0	0	0	0	0	0	1	0	0	0	0	0	0	0	0	0	0	0	0	0	0	0	0	0	0	0	0	0	0	0	0	0	0	0	0	0	0	0
LASV0120-ONDO-2018	0	0	0	0	0	0	0	0	0	0	0	0	0	0	0	0	0	0	0	0	0	0	0	0	0	0	0	0	0	0	0	0	0	0	0	0	0	0	0	0	0	0	0	0	0	0	0	0	0
LASV0121-ONDO-2018	0	0	0	0	0	0	0	0	0	0	0	0	0	0	0	0	0	0	0	0	0	0	0	0	2	0	0	0	0	0	0	0	0	0	0	0	0	0	0	0	0	0	0	0	0	0	0	0	0
LASV0122-ONDO-2018	0	0	0	0	0	0	0	0	0	0	0	0	0	0	0	0	0	0	0	0	0	0	0	0	1	0	0	0	0	0	0	0	0	0	0	0	0	0	0	0	0	0	0	0	0	0	0	0	0
LASV0315-ONDO-2018	0	0	0	0	0	0	0	0	0	0	0	0	0	0	0	0	0	0	0	0	0	0	0	0	0	0	0	0	0	0	0	0	0	0	0	0	0	0	0	0	0	0	0	0	0	0	0	0	0
LASV0316-EDO-2018	0	0	0	0	0	0	0	0	0	0	0	0	0	0	0	0	0	0	0	0	0	0	0	0	0	0	0	0	0	0	0	0	0	0	0	0	0	0	0	0	0	0	0	0	0	0	0	0	0
LASV0124-UNKNOWN-2018	0	0	0	0	0	0	0	0	0	0	0	0	0	0	0	0	0	0	0	0	0	0	0	0	0	0	0	0	0	0	0	0	0	0	0	0	0	0	0	0	0	0	0	0	0	0	0	0	0
LASV0317-ONDO-2018	0	0	0	0	0	0	0	0	0	0	0	0	0	0	0	0	0	0	0	0	0	0	0	0	0	0	0	0	0	0	0	0	0	0	0	0	0	0	0	0	0	0	0	0	0	0	0	0	0
LASV0318-ONDO-2018	0	0	0	0	0	0	0	0	0	0	0	0	0	0	0	0	0	0	0	0	0	0	0	0	0	0	0	0	0	0	0	0	0	0	0	0	0	0	0	0	0	0	0	0	0	0	0	0	0
LASV0123-ONDO-2018	0	0	0	0	0	0	0	0	0	0	0	0	0	0	0	0	0	0	0	0	0	0	0	0	0	0	0	0	0	0	0	0	0	0	0	0	0	0	0	0	0	0	0	0	0	0	0	0	0
LASV0319-ONDO-2018	0	0	0	0	0	0	0	0	0	0	0	0	0	0	0	0	0	0	0	0	0	0	0	0	0	0	0	0	0	0	0	0	0	0	0	0	0	0	0	0	0	0	0	0	0	0	0	0	0
LASV0125-EBONYI-2018	0	0	0	0	0	0	0	0	0	0	0	0	0	0	0	0	0	0	0	0	0	0	0	0	0	0	0	0	0	0	0	0	0	0	0	0	0	0	0	0	0	0	0	0	0	0	0	0	0
LASV0126-EBONYI-2018	0	0	0	0	0	0	0	0	0	0	0	0	0	0	0	0	0	0	0	0	0	0	0	0	0	0	0	0	0	0	0	0	0	0	0	0	0	0	0	0	0	0	0	0	0	0	0	0	0
LASV0320-EBONYI-2018	0	0	0	0	0	0	0	0	0	0	0	0	0	0	0	0	0	0	0	0	0	0	0	0	0	0	0	0	0	0	0	0	0	0	0	0	0	0	0	0	0	0	0	0	0	0	0	0	0
LASV0127-EBONYI-2018	0	0	0	0	0	0	0	0	0	0	0	0	0	0	0	0	0	0	0	0	0	0	0	0	0	0	0	0	0	0	0	0	0	0	0	0	0	0	0	0	0	0	0	0	0	0	0	0	0
LASV0130-EDO-2018	0	0	0	0	0	0	0	0	0	0	0	0	0	0	0	0	0	0	0	0	0	0	0	0	0	0	0	0	0	0	0	0	0	0	0	0	0	0	0	0	0	0	0	0	0	0	0	0	0
LASV0119.2-EDO-2018	0	0	0	0	0	0	0	0	0	0	0	0	0	0	0	0	0	0	0	0	0	0	0	0	0	0	0	0	0	0	0	0	0	0	0	0	0	0	0	0	0	0	0	0	0	0	0	0	0
LASV0321-EDO-2018	0	0	0	0	0	0	0	0	0	0	0	0	0	0	0	0	0	0	0	0	0	0	0	0	0	0	0	0	0	0	0	0	0	0	0	0	0	0	0	0	0	0	0	0	0	0	0	0	0
LASV0322-EDO-2018	0	0	0	0	0	0	0	0	0	0	0	0	0	0	0	0	0	0	0	0	0	0	0	0	0	0	0	0	0	0	0	0	0	0	0	0	0	0	0	0	0	0	0	0	0	0	0	0	0
LASV0129.2-ONDO-2018	0	0	0	0	0	0	0	0	0	0	0	0	0	0	0	0	0	0	0	0	0	0	0	0	0	0	0	0	0	0	0	0	0	0	0	0	0	0	0	0	0	0	0	0	0	0	0	0	0
LASV0323-EDO-2018	0	0	0	0	0	0	0	0	0	0	0	0	0	0	0	0	0	0	0	0	0	0	0	0	0	0	0	0	0	0	0	0	0	0	0	0	0	0	0	0	0	0	0	0	0	0	0	0	0
LASV0133-EDO-2018	0	0	0	0	0	0	0	0	0	0	0	0	0	0	0	0	0	0	0	0	0	0	0	0	0	0	0	0	0	0	0	0	0	0	0	0	0	0	0	0	0	0	0	0	0	0	0	0	0
LASV0324-EBONYI-2018	0	0	0	0	0	0	0	0	0	0	0	0	0	0	0	0	0	0	0	0	0	0	0	0	0	0	0	0	0	0	0	0	0	0	0	0	0	0	0	0	0	0	0	0	0	0	0	0	0
LASV0129-ONDO-2018	0	0	0	0	0	0	0	0	0	0	0	0	0	0	0	0	0	0	0	0	0	0	0	0	0	0	0	0	0	0	0	0	0	0	0	0	0	0	0	0	0	0	0	0	0	0	0	0	0
LASV0325-ONDO-2018	0	0	0	0	0	0	0	0	0	0	0	0	0	0	0	0	0	0	0	0	0	0	0	0	0	0	0	0	0	0	0	0	0	4	0	0	0	0	0	0	0	0	0	0	0	0	0	0	0
LASV0131-ONDO-2018	0	0	0	0	0	0	0	0	0	0	0	0	0	0	0	0	0	0	0	0	0	0	0	0	0	0	0	0	0	0	0	0	0	0	0	0	0	0	0	0	0	0	0	0	0	0	0	0	0
LASV0128-ONDO-2018	0	0	0	0	0	0	0	0	0	0	0	0	0	0	0	0	0	0	0	0	0	0	0	0	0	0	0	0	0	0	0	0	0	0	0	0	0	0	0	0	0	0	0	0	0	0	0	0	0
LASV0132-ONDO-2018	0	0	0	0	0	0	0	0	0	0	0	0	0	0	0	0	0	0	0	0	0	0	0	0	0	0	0	0	0	0	0	0	0	0	0	0	0	0	0	0	0	0	0	0	0	0	0	0	0
LASV0326-EDO-2018	0	0	0	0	0	0	0	0	0	0	0	0	0	0	0	0	0	0	0	0	0	0	0	0	0	0	6	1	0	0	0	0	0	0	0	0	0	0	0	0	0	0	0	0	0	0	0	0	0
LASV0134-EDO-2018	0	0	0	0	0	0	0	0	0	0	0	0	0	0	0	0	0	0	19	0	0	0	0	0	0	0	0	0	0	0	0	0	0	0	0	0	0	0	0	0	0	0	0	0	0	0	0	0	0
LASV0135-ONDO-2018	0	0	0	0	0	0	0	0	0	0	0	0	0	0	0	0	0	0	17	0	0	0	0	0	0	0	0	0	0	0	0	0	0	0	0	0	0	0	0	0	0	0	0	0	0	0	0	0	0
LASV0327-EDO-2018	0	0	0	0	0	0	0	0	0	0	0	0	0	0	0	0	0	0	0	0	0	0	0	0	2	0	0	0	0	0	0	0	0	14	0	0	0	0	0	0	0	0	0	0	0	0	0	0	0
LASV0136-ONDO-2018	0	0	0	0	0	0	0	0	0	0	0	0	0	0	0	0	0	0	0	0	0	0	0	0	0	0	0	0	0	0	0	0	0	0	0	0	0	0	0	0	0	0	0	0	0	0	0	0	0
LASV0328-KOGI-2018	0	0	0	0	0	0	0	0	0	0	0	0	0	0	0	0	0	0	0	0	0	0	0	0	0	0	0	0	0	0	0	0	0	0	0	0	0	0	0	0	0	0	0	0	0	0	1215	0	0
LASV0137-ONDO-2018	0	0	0	0	0	0	0	0	0	0	0	0	0	0	0	0	0	0	0	0	0	0	0	0	0	0	0	0	0	0	0	0	0	0	0	0	0	0	0	0	0	0	0	0	0	0	0	0	0
LASV0329-ONDO-2018	0	0	0	0	0	0	0	0	0	0	0	0	0	0	0	0	0	0	0	0	0	0	0	0	0	0	0	0	0	0	0	0	0	0	0	0	0	0	0	0	0	0	0	0	0	0	0	0	0
LASV0138-KOGI-2018	0	0	0	0	0	0	0	0	0	0	0	0	0	0	0	0	0	0	0	0	0	0	0	0	0	0	0	0	0	0	0	0	0	0	0	0	0	0	0	0	0	0	0	0	0	0	0	0	0
LASV0139-NASARAWA-2018	0	0	0	0	0	0	0	0	0	0	0	0	0	0	0	0	0	0	0	0	0	0	0	0	0	0	0	0	0	0	0	0	0	0	0	0	0	0	0	0	0	0	0	0	0	0	4	0	0
LASV0140-EDO-2018	0	0	0	0	0	0	0	0	0	0	0	0	0	0	0	0	0	0	0	0	0	0	0	0	0	0	0	0	0	0	0	0	0	0	0	0	0	0	0	0	0	0	0	0	0	0	0	0	0
LASV0330-EDO-2018	0	0	0	0	0	0	0	0	0	0	0	0	0	0	0	0	0	0	0	0	0	0	0	0	0	0	0	0	0	0	0	0	0	0	0	0	0	0	0	0	0	0	0	0	0	0	0	0	0
LASV0331-EDO-2018	0	0	0	0	0	0	0	0	0	0	0	0	0	0	0	0	0	0	0	0	0	0	0	0	0	0	0	0	0	0	0	0	0	0	0	0	0	0	0	0	0	0	0	0	0	0	0	0	0
LASV0332-ONDO-2018	0	0	0	0	0	0	0	0	0	0	0	0	0	0	0	0	0	0	0	0	0	0	0	0	0	0	0	0	0	0	0	0	0	0	0	0	0	0	0	0	0	0	0	0	0	0	0	0	0
LASV0141-EDO-2018	0	0	0	0	0	0	0	0	0	0	0	0	0	0	0	0	0	0	22	0	0	0	0	0	0	0	0	0	0	0	0	0	0	0	1	0	0	5	0	0	0	0	0	0	0	0	0	0	0
LASV0142-IMO-2018	0	0	0	0	0	0	0	0	0	0	0	0	0	0	0	0	0	0	0	0	0	0	0	0	0	0	0	0	0	0	0	0	0	0	0	0	0	0	0	0	0	0	0	0	0	0	0	0	0
LASV0333-EDO-2018	0	0	0	0	0	0	0	0	0	0	0	0	0	0	0	0	0	0	0	0	0	0	0	0	0	0	0	0	0	0	0	0	0	0	0	0	0	0	0	0	0	0	0	0	0	0	0	0	0
LASV0334-ONDO-2018	0	0	0	0	0	0	0	0	0	0	0	0	0	0	0	0	0	0	0	0	0	0	0	0	0	0	0	0	0	0	0	0	0	2	0	0	0	0	0	0	0	0	0	0	0	0	0	0	0
LASV0335-ONDO-2018	0	0	0	0	0	0	0	0	0	0	0	0	0	0	0	0	0	0	2	0	0	0	0	0	0	0	0	0	0	0	0	0	0	0	0	0	0	0	0	0	0	0	0	0	0	0	0	0	0
LASV0336-EDO-2018	0	0	0	0	0	0	0	0	0	0	0	0	0	0	0	0	0	0	0	0	0	0	0	0	1	0	0	0	0	0	0	0	0	0	0	0	0	0	0	0	0	0	0	0	0	0	0	0	0
LASV0225-ONDO-2018	0	0	0	0	0	0	0	0	0	0	0	0	0	0	0	0	0	0	0	0	0	0	0	0	0	0	0	0	0	0	0	0	0	0	0	0	0	0	0	0	0	0	0	0	0	0	0	0	0
LASV0337-ONDO-2018	0	0	0	0	0	0	0	0	0	0	0	0	0	0	0	0	0	0	0	0	0	0	0	0	0	0	0	0	0	0	0	0	0	0	0	0	0	0	0	0	0	0	0	0	0	0	0	0	0
LASV0338-EDO-2018	0	0	0	0	0	0	0	0	0	0	0	0	0	0	0	0	0	0	0	0	0	0	0	0	0	0	0	0	0	0	0	0	0	0	0	0	0	0	0	0	0	0	0	0	0	0	0	0	0
LASV0339-EDO-2018	0	0	0	0	0	0	0	0	0	0	0	0	0	0	0	0	0	0	0	0	0	0	0	0	0	0	0	0	0	0	0	0	0	0	0	0	0	0	0	0	0	0	0	0	0	0	0	0	0
LASV0340-EBONYI-2018	0	0	0	0	0	0	0	0	0	0	0	0	0	0	0	0	0	1	0	0	0	0	0	0	0	0	0	0	0	0	0	0	0	0	0	0	0	0	0	0	0	0	0	0	0	0	0	0	0
LASV0341-EDO-2018	0	0	0	0	0	0	0	0	0	0	0	0	0	0	0	0	0	0	0	0	0	0	0	0	1	0	0	0	0	0	0	0	0	0	0	0	0	0	0	0	0	0	0	0	0	0	0	0	0
LASV0144-ONDO-2018	0	0	0	0	0	0	0	0	0	0	0	0	0	0	0	0	0	0	0	0	0	0	0	0	0	0	0	0	0	0	0	0	0	0	0	0	0	0	0	0	0	0	0	0	0	0	0	0	0
LASV0342-ONDO-2018	0	0	0	0	0	0	0	0	0	0	0	0	0	0	0	0	0	0	0	0	0	0	0	0	0	0	0	0	0	0	0	0	0	0	0	0	0	0	0	0	0	0	0	0	0	0	0	0	0
LASV0145-EDO-2018	0	0	0	0	0	0	0	0	0	0	0	0	0	0	0	0	0	0	0	0	0	0	0	0	0	0	0	0	0	0	0	0	0	0	0	0	0	0	0	0	0	0	0	0	0	0	0	0	0
LASV0147-EDO-2018	0	0	0	0	0	0	0	0	0	0	0	0	0	0	0	0	0	0	0	0	0	0	0	0	0	0	0	0	0	0	0	0	0	0	0	0	0	0	0	0	0	0	0	0	0	0	0	0	0
LASV0343-EDO-2018	0	0	0	0	0	0	0	0	0	0	0	0	0	0	0	0	0	0	0	0	0	0	0	0	0	0	0	0	0	0	0	0	0	0	0	0	0	0	0	0	0	0	0	0	0	0	0	0	0
LASV0493-EDO-2018	0	0	0	0	0	0	0	0	0	0	0	0	0	0	0	0	0	0	0	0	0	0	0	0	0	0	2	0	0	0	0	0	0	0	0	0	0	0	0	0	0	0	0	0	0	0	0	0	0
LASV0148-UNKNOWN-2018	0	0	0	0	0	0	0	0	0	0	0	0	0	0	0	0	0	2	0	0	0	0	0	0	0	0	0	0	0	0	0	0	0	0	0	0	0	0	0	0	0	0	0	0	0	0	0	0	0
LASV0344-EDO-2018	0	0	0	0	0	0	0	0	0	0	0	0	0	0	0	0	0	0	0	0	0	0	0	0	0	0	0	0	0	0	0	0	0	0	0	0	0	0	0	0	0	0	0	0	0	0	0	0	0
LASV0345-EDO-2018	0	0	0	0	0	0	0	0	0	0	0	0	0	0	0	0	0	0	0	0	0	0	0	0	0	0	0	0	0	0	0	0	0	0	0	0	0	0	0	0	0	0	0	0	0	0	0	0	0
LASV0149-KOGI-2018	0	0	0	0	0	0	0	0	0	0	0	0	0	0	0	0	0	0	0	0	0	0	0	0	0	0	0	0	0	0	0	0	0	0	0	0	0	0	0	0	0	0	0	0	0	0	0	0	0
LASV0346-EDO-2018	0	0	0	0	0	0	0	0	0	0	0	0	0	0	0	0	0	0	0	2	0	0	0	0	0	0	0	0	0	0	0	0	0	0	0	0	0	0	0	0	0	0	0	0	0	0	0	0	0
LASV0347-EDO-2018	0	0	0	0	0	0	0	0	0	0	0	0	0	0	0	0	0	0	0	0	0	0	0	0	0	0	0	0	0	0	0	0	0	0	0	0	0	0	0	0	0	0	0	0	0	0	0	0	0
LASV0348-EDO-2018	0	0	0	0	0	0	0	0	0	0	0	0	0	0	0	0	0	0	0	0	0	0	0	0	0	0	0	0	0	0	0	0	0	0	0	0	0	0	0	0	0	0	0	0	0	0	0	0	0
LASV0151-EDO-2018	0	0	0	0	0	0	0	0	0	0	0	0	0	0	0	0	0	0	0	0	0	0	0	0	0	0	0	0	0	0	0	0	0	0	0	0	0	0	0	0	0	0	0	0	0	0	0	0	0
LASV0349-EDO-2018	0	0	0	0	0	0	0	0	0	0	0	0	0	0	0	0	0	1	0	0	0	0	0	0	0	0	0	0	0	0	0	0	0	0	0	0	0	0	0	0	0	0	0	0	0	0	0	0	0
LASV0350-ONDO-2018	0	0	0	0	0	0	0	0	0	0	0	0	0	0	0	0	0	0	0	0	0	0	0	0	3	0	0	0	0	0	0	0	0	0	2	0	0	0	0	0	0	0	0	0	0	0	0	0	0
LASV0351-EDO-2018	0	0	0	0	0	0	0	0	0	0	0	0	0	0	0	0	0	0	0	0	0	0	0	0	0	0	0	0	0	0	0	0	0	0	0	0	0	0	0	0	0	0	0	0	0	0	0	0	0
LASV0352-EDO-2018	0	0	0	0	0	0	0	0	0	0	0	0	0	0	0	0	0	0	0	0	0	0	0	0	0	4655	2074	2875	0	0	0	0	0	0	0	0	0	0	0	0	0	0	0	0	0	0	0	0	0
LASV0353-EBONYI-2018	0	0	0	0	0	0	0	0	0	0	0	0	0	0	0	0	0	0	0	0	2	0	0	0	0	0	0	0	0	0	0	0	0	0	0	0	0	0	0	0	0	0	0	0	0	0	0	0	0
LASV0150-EBONYI-2018	0	0	0	0	0	0	0	0	0	0	0	0	0	0	0	0	0	0	2	0	0	0	0	0	0	0	0	0	0	0	0	4	0	0	0	0	0	0	0	0	0	0	0	0	0	0	0	0	0
LASV0354-EDO-2018	0	0	0	0	0	0	0	0	0	0	0	0	0	0	0	0	0	0	0	0	0	0	0	0	0	0	0	0	0	0	0	0	0	0	0	0	0	0	0	0	0	0	0	0	0	0	0	0	0
LASV0153-EDO-2018	0	0	0	0	0	0	0	0	0	0	0	0	0	0	0	0	0	0	0	0	0	0	0	0	0	0	0	0	0	0	0	0	0	0	0	0	0	0	0	0	0	0	0	0	0	0	0	0	0
LASV0355-ONDO-2018	0	0	0	0	0	0	0	0	0	0	0	0	0	0	0	0	0	0	0	0	0	0	0	0	1	0	0	0	0	0	0	0	0	0	0	0	0	0	0	0	0	0	0	0	0	0	0	0	0
LASV0356-EDO-2018	0	0	0	0	0	0	0	0	0	0	0	0	0	0	0	0	0	1	0	0	0	0	0	0	0	0	0	0	0	0	0	0	0	0	0	0	0	0	0	0	0	0	0	0	0	0	0	0	0
LASV0357-EDO-2018	0	0	0	0	0	0	0	0	0	0	0	0	0	0	0	0	0	0	0	0	0	0	0	0	2	0	0	0	0	0	0	0	0	0	0	0	0	0	0	0	0	0	0	0	0	0	0	0	0
LASV0358-EDO-2018	0	0	0	0	0	0	0	0	0	0	0	0	0	0	0	0	0	0	11	0	0	0	0	0	0	0	0	0	0	0	0	0	0	0	0	0	0	0	0	0	0	0	0	0	0	0	0	0	0
LASV0154-TARABA-2018	0	0	0	0	0	0	0	0	0	0	0	0	0	0	0	0	0	0	0	0	0	0	0	0	1	0	0	0	0	0	0	0	0	0	0	0	0	0	0	0	0	0	0	0	0	0	0	0	0
LASV0359-EDO-2018	0	0	0	0	0	0	0	0	0	0	0	0	0	0	0	0	0	0	0	0	0	0	0	0	0	0	0	0	0	0	0	0	0	0	0	0	0	0	0	0	0	0	0	0	0	0	0	0	0
LASV0360-EDO-2018	0	0	0	0	0	0	0	0	0	0	0	0	0	0	0	0	0	0	0	0	0	0	0	0	0	0	0	0	0	0	0	0	0	0	0	0	0	0	0	0	0	0	0	0	0	0	0	0	0
LASV0155-EDO-2018	0	0	0	0	0	0	0	0	0	0	0	0	0	0	0	0	0	0	0	0	0	0	0	0	0	0	0	0	0	0	0	0	0	0	0	0	0	0	0	0	0	0	0	0	0	0	0	0	0
LASV0156-ONDO-2018	0	0	0	0	0	0	0	0	0	0	0	0	0	0	0	0	0	0	0	0	0	0	0	0	0	0	0	0	0	0	0	0	0	0	0	0	0	0	0	0	0	0	0	0	0	0	0	0	0
LASV0361-ONDO-2018	0	0	0	0	0	0	0	0	0	0	0	0	0	0	0	0	0	0	0	0	0	0	0	0	0	0	0	0	0	0	0	0	0	0	0	0	0	0	0	0	0	0	0	0	0	0	0	0	0
LASV0152-ONDO-2018	0	0	0	0	0	0	0	0	0	0	0	0	0	0	0	0	0	0	0	0	0	0	0	0	0	0	0	0	0	0	0	0	0	0	0	0	0	0	0	0	0	0	0	0	0	0	0	0	0
LASV0230-DELTA-2018	0	0	0	0	0	0	0	0	0	0	0	0	0	0	0	0	0	0	0	0	0	0	0	0	0	0	0	0	0	0	0	0	0	0	0	0	0	0	0	0	0	0	0	0	0	0	0	0	0
LASV0362-EDO-2018	0	0	0	0	0	0	0	0	0	0	0	0	0	0	0	0	0	0	0	0	0	0	0	0	0	0	0	0	0	0	0	0	0	0	0	0	0	0	0	0	0	0	0	0	0	0	0	0	0
LASV0363-UNKNOWN-2018	0	0	0	0	0	0	0	0	0	0	0	0	0	0	0	0	0	0	0	0	0	0	0	0	0	0	0	0	0	0	0	0	0	0	0	0	0	0	0	0	0	0	0	0	0	0	0	0	0
LASV0364-UNKNOWN-2018	0	0	0	0	0	0	0	0	0	0	0	0	0	0	0	0	0	0	0	0	0	0	0	0	0	0	0	0	0	0	0	0	0	2	0	0	0	0	0	0	0	0	0	0	0	0	0	0	0
LASV0365-EDO-2018	0	0	0	0	0	0	0	0	0	0	0	0	0	0	0	0	0	0	0	0	0	0	0	0	0	0	0	0	0	0	0	0	0	0	0	0	0	0	0	0	0	0	0	0	0	0	0	0	0
LASV0366-EDO-2018	0	0	0	0	0	0	0	0	0	0	0	0	0	0	0	0	0	0	0	0	0	0	0	0	0	0	0	0	0	0	0	0	0	0	0	0	0	0	0	0	0	0	0	0	0	0	0	0	0
LASV0367-EDO-2018	0	0	0	0	0	0	0	0	0	0	0	0	0	0	0	0	0	0	0	0	0	0	0	0	0	0	0	0	0	0	0	0	0	0	0	0	0	0	0	0	0	0	0	0	0	0	0	0	0
LASV0368-EDO-2018	0	0	0	0	0	0	0	0	0	0	0	0	0	0	0	0	0	0	0	0	0	0	0	0	0	0	0	0	0	0	0	0	0	0	0	0	0	0	0	0	0	0	0	0	0	0	0	0	0
LASV0369-EDO-2018	0	0	0	0	0	0	0	0	0	0	0	0	0	0	0	0	0	0	0	0	0	0	0	0	0	0	0	0	0	0	0	0	0	0	0	0	0	0	0	0	0	0	0	0	0	0	0	0	0
LASV0370-EBONYI-2018	0	0	0	0	0	0	0	0	0	0	0	0	0	0	0	0	0	0	0	0	0	0	0	0	0	0	0	0	0	0	0	0	0	0	0	0	0	0	0	0	0	0	0	0	0	0	0	0	0
LASV0371-ONDO-2018	0	0	0	0	0	0	0	0	0	0	0	0	0	0	0	0	0	0	0	0	0	0	0	0	0	0	0	0	0	0	0	0	0	0	0	0	0	0	0	0	0	0	0	0	0	0	0	0	0
LASV0158-EDO-2018	0	0	0	0	0	0	0	0	0	0	0	0	0	0	0	0	0	0	0	0	0	0	0	0	0	0	0	0	0	0	0	0	0	0	0	0	0	0	0	0	0	0	0	0	0	0	0	0	0
LASV0372-EDO-2018	0	0	0	0	0	0	0	0	0	0	0	0	0	0	0	0	0	0	0	0	0	0	0	0	0	0	0	0	0	0	0	0	0	0	0	0	0	0	0	0	0	0	0	0	0	0	0	0	0
LASV0373-EDO-2018	0	0	0	0	0	0	0	0	0	0	0	0	0	0	0	0	0	0	0	0	0	0	0	0	0	0	0	0	0	0	0	0	0	0	0	0	0	0	0	0	0	0	0	0	0	0	0	0	0
LASV0374-EDO-2018	0	0	0	0	0	0	0	0	0	0	0	0	0	0	0	0	0	0	0	0	0	0	0	0	0	0	0	0	0	0	0	0	0	0	0	0	0	0	0	0	0	0	0	0	0	0	0	0	0
LASV0375-ONDO-2018	0	0	0	0	0	0	0	0	0	0	0	0	0	0	0	0	0	0	0	0	0	0	0	0	0	0	0	0	0	0	0	0	0	0	0	0	0	0	0	0	0	0	0	0	0	0	0	0	0
LASV0157-ONDO-2018	0	0	0	0	0	0	0	0	0	0	0	0	0	0	0	0	0	0	0	0	0	0	0	0	0	0	0	0	0	0	0	0	0	0	0	0	0	0	0	0	0	0	0	0	0	0	0	0	0
LASV0376-ONDO-2018	0	0	0	0	0	0	0	0	0	0	0	0	0	0	0	0	0	0	0	0	0	0	0	0	0	0	0	0	0	0	0	0	0	0	0	0	0	0	0	0	0	0	0	0	0	0	0	0	0
LASV0377-EDO-2018	0	0	0	0	0	0	0	0	0	0	0	0	0	0	0	0	0	0	0	0	0	0	0	0	0	0	0	0	0	0	0	0	0	0	0	0	0	0	0	0	0	0	0	0	0	0	0	0	0
LASV0378-DELTA-2018	0	0	0	0	0	0	0	0	0	0	0	0	0	0	0	0	0	0	0	0	0	0	0	0	0	0	0	0	0	0	0	0	0	0	0	0	0	0	0	0	0	0	0	0	0	0	0	0	0
LASV0161-ONDO-2018	0	0	0	0	0	0	0	0	0	0	0	0	0	0	0	0	0	0	0	0	0	0	0	0	0	0	0	0	0	0	0	0	0	0	0	0	0	0	0	0	0	0	0	0	0	0	0	0	0
LASV0379-EDO-2018	0	0	0	0	0	0	0	0	0	0	0	0	0	0	0	0	0	0	0	0	0	0	0	0	0	0	0	0	0	0	0	0	0	2	0	0	0	0	0	0	0	0	0	0	0	0	0	0	0
LASV0159-KOGI-2018	0	0	0	0	0	0	0	0	0	0	0	0	0	0	0	0	0	0	0	0	0	0	0	0	0	0	0	0	0	0	0	0	0	0	0	0	0	0	0	0	0	0	0	0	0	0	0	0	0
LASV0160-KOGI-2018	0	0	0	0	0	0	0	0	0	0	0	0	0	0	0	0	0	0	0	0	0	0	0	0	0	0	0	0	0	0	0	0	0	0	0	0	0	0	0	0	0	0	0	0	0	0	0	0	0
LASV0380-EDO-2018	0	0	0	0	0	0	0	0	0	0	0	0	0	0	0	0	0	0	0	0	0	0	0	0	0	270	1	395	0	0	0	0	0	0	0	0	0	0	0	0	0	0	0	0	0	0	0	0	0
LASV0381-ONDO-2018	0	0	0	0	0	0	0	0	0	0	0	0	0	0	0	0	0	0	0	0	0	0	0	0	0	0	0	0	0	0	0	0	0	0	0	0	0	0	0	0	0	0	0	0	0	0	0	0	0
LASV0382-EDO-2018	0	0	0	0	0	0	0	0	0	0	0	0	0	0	0	0	0	0	0	0	0	0	0	0	0	0	0	0	0	0	0	0	0	0	0	0	0	0	0	0	0	0	0	0	0	0	0	0	1
LASV0383-EDO-2018	0	0	0	0	0	0	0	0	0	0	0	0	0	0	0	0	0	0	0	0	0	0	0	0	0	0	0	1	0	0	0	0	0	2	0	0	0	0	0	0	0	0	0	0	0	0	0	0	0
LASV0384-ONDO-2018	0	0	0	0	0	0	0	0	0	0	0	0	0	0	0	0	0	0	0	0	0	0	0	0	0	0	0	0	0	0	0	0	0	0	0	0	0	0	0	0	0	0	0	0	0	0	0	0	0
LASV0385-EDO-2018	0	0	0	0	0	0	0	0	0	0	0	0	0	0	0	0	0	0	0	0	0	0	0	2	0	0	0	0	0	0	0	0	0	0	0	0	0	0	0	0	0	0	0	0	0	0	6	0	0
LASV0386-EDO-2018	0	0	0	0	0	0	0	0	0	0	0	0	0	0	0	0	0	0	0	0	0	0	0	0	0	0	0	0	0	0	0	0	0	0	0	0	0	0	0	0	0	0	0	0	0	0	0	0	0
LASV0387-EDO-2018	0	0	0	0	0	0	0	0	0	0	0	0	0	0	0	0	0	0	0	0	0	0	0	0	0	0	0	0	0	0	0	0	0	0	0	0	0	0	0	0	0	0	0	0	0	0	0	0	0
LASV0388-EDO-2018	0	0	0	0	0	0	0	0	0	0	0	0	0	0	0	0	0	0	2	0	0	0	0	0	0	0	0	0	0	0	0	0	0	0	0	0	0	0	0	0	0	0	0	0	0	0	0	0	0
LASV0389-ONDO-2018	0	0	0	0	0	0	0	0	0	0	0	0	0	0	0	0	0	0	0	0	0	0	0	0	0	0	0	0	0	0	0	0	0	0	0	0	0	0	0	0	5	0	0	0	0	0	0	0	0
LASV0390-ONDO-2018	0	0	0	0	0	0	0	0	0	0	0	0	0	0	0	0	0	0	0	0	0	0	0	0	0	0	0	0	0	0	0	0	0	0	0	0	0	0	0	0	0	0	0	0	0	0	0	0	0
LASV0391-EDO-2018	0	0	0	0	0	0	0	0	0	0	0	0	0	0	0	0	0	0	0	0	0	0	0	0	0	0	0	0	0	0	0	0	0	0	0	0	0	0	0	0	0	0	0	0	0	0	0	0	0
LASV0392-EDO-2018	0	0	0	0	0	0	0	0	0	0	0	0	0	0	0	0	0	0	0	3	0	0	0	0	0	0	0	0	0	0	0	0	0	0	0	0	0	0	0	0	0	0	0	0	0	0	0	0	0
LASV0393-ONDO-2018	0	0	0	0	0	0	0	0	0	0	0	0	0	0	0	0	0	0	0	0	0	0	0	0	0	0	0	0	0	0	0	0	0	0	0	0	0	0	0	0	0	0	0	0	0	0	0	0	0
LASV0162-ONDO-2018	0	0	0	0	0	0	0	0	0	0	0	0	0	0	0	0	0	0	0	0	0	0	0	0	0	0	0	0	0	0	0	0	0	0	0	0	0	0	0	0	0	0	0	0	0	0	0	0	0
LASV0163-ONDO-2018	0	0	0	0	0	0	0	2	0	0	0	0	0	0	0	0	0	0	0	0	0	0	0	0	0	0	0	0	0	0	0	0	0	0	0	0	0	0	0	0	0	0	2	0	0	0	0	0	0
LASV0164-ONDO-2018	0	0	0	0	0	0	0	0	0	0	0	0	0	0	0	0	0	0	0	0	0	0	0	0	0	0	0	0	0	0	0	0	0	0	0	0	0	0	0	0	0	0	0	0	0	0	0	0	0
LASV0394-ONDO-2018	0	0	0	0	0	0	0	0	0	0	0	0	0	0	0	0	0	0	0	0	0	0	0	0	0	0	0	0	0	0	0	0	0	0	0	0	0	0	0	0	0	0	0	0	0	0	0	0	0
LASV0395-ONDO-2018	0	0	0	0	0	0	0	0	0	0	0	0	0	0	0	0	0	0	0	0	0	0	0	0	0	0	0	0	0	0	0	0	0	0	0	0	0	0	0	0	0	0	0	0	0	0	0	0	0
LASV0396-UNKNOWN-2018	0	0	0	0	0	0	0	0	0	0	0	0	0	0	0	0	0	0	0	0	0	0	0	0	0	0	0	0	0	0	0	0	0	0	0	0	0	0	0	0	0	0	0	0	0	0	0	0	0
LASV0397-EBONYI-2018	0	0	0	0	0	0	0	0	0	0	0	0	0	0	0	0	0	0	0	0	0	0	0	0	0	0	0	0	0	0	0	0	0	0	0	0	0	0	0	0	0	0	0	0	0	0	0	0	0
LASV0398-EBONYI-2018	0	0	0	0	0	0	0	0	0	0	0	0	0	0	0	0	0	0	0	0	0	0	0	0	0	0	0	0	0	0	0	0	0	0	0	0	0	0	0	0	0	0	0	0	0	0	0	0	0
LASV0399-EBONYI-2018	0	0	0	0	0	0	0	0	0	0	0	0	0	0	0	0	0	0	0	0	0	0	0	0	0	0	0	0	0	0	0	0	0	0	0	0	0	0	0	0	0	0	0	0	0	0	0	0	0
LASV0165-EBONYI-2018	0	0	0	0	0	0	0	0	0	0	0	0	0	0	0	0	0	0	0	0	0	0	0	0	0	0	0	0	0	0	0	0	0	0	0	0	0	0	0	0	0	0	0	0	0	0	19	0	0
LASV0166-ONDO-2018	0	0	0	0	0	0	0	0	0	0	0	0	0	0	0	0	0	0	0	0	0	0	0	0	0	0	0	0	0	0	0	0	0	0	0	0	0	0	0	0	0	0	0	0	0	0	0	0	0
LASV0167-ONDO-2018	0	0	0	0	0	0	0	0	0	0	0	0	0	0	0	0	0	0	0	0	6	0	0	0	2	0	0	0	0	0	0	0	0	0	0	0	0	0	0	0	0	0	0	0	0	0	0	0	0
LASV0400-DELTA-2018	0	0	0	0	0	0	0	0	0	0	0	0	0	0	0	0	0	0	0	0	0	0	0	0	0	0	0	0	0	0	0	0	0	0	0	0	0	0	0	0	0	0	0	0	0	0	0	0	0
LASV0169-ONDO-2018	0	0	0	0	0	0	0	0	0	0	0	0	0	0	0	0	0	0	0	0	0	0	0	0	0	0	0	0	0	0	0	0	0	0	0	0	0	0	0	0	0	0	0	0	0	0	0	0	0
LASV0170-ONDO-2018	0	0	0	0	0	0	0	0	0	0	0	0	0	0	0	0	0	0	0	0	0	0	0	0	0	0	0	0	0	0	0	0	0	0	0	0	0	0	0	0	0	0	0	0	0	0	0	0	0
LASV0172-ONDO-2018	0	0	0	0	0	0	0	0	0	0	0	0	0	0	0	0	0	0	0	0	0	0	0	0	0	0	0	1	0	0	0	0	0	0	0	0	0	0	0	0	0	0	0	0	0	0	0	0	0
LASV0168-DELTA-2018	0	0	0	0	0	0	0	0	0	0	0	0	0	0	0	0	0	0	0	0	0	0	0	0	0	0	0	0	0	0	0	0	0	0	0	0	0	0	0	0	0	0	0	0	0	0	0	0	0
LASV0401-ABIA-2018	0	0	0	0	0	0	0	0	0	0	0	0	0	0	0	0	0	0	0	0	0	0	0	0	0	0	0	0	0	0	0	0	0	0	0	0	0	0	0	0	0	0	0	0	0	0	0	0	0
LASV0173-EDO-2018	0	0	0	0	0	0	0	0	1	0	0	0	0	0	0	0	0	0	0	0	0	0	0	0	0	0	0	0	0	0	0	0	0	0	0	0	0	0	0	0	0	0	0	2	0	0	0	0	0
LASV0402-EDO-2018	0	0	0	0	0	0	0	0	0	0	0	0	0	0	0	0	0	0	0	0	0	0	0	0	0	0	0	0	0	0	0	0	0	0	0	0	0	0	0	0	0	0	0	0	0	0	0	0	0
LASV0174-EDO-2018	0	0	0	0	0	0	0	0	0	0	0	0	0	0	0	0	0	0	0	0	0	0	0	0	0	0	0	0	0	0	0	0	0	0	0	0	0	0	0	0	0	0	0	0	0	0	0	0	0
LASV0403-EDO-2018	0	0	0	0	0	0	0	0	0	0	0	0	0	0	0	0	0	0	0	0	0	0	0	0	0	0	0	0	0	0	0	0	0	0	0	0	0	0	0	0	0	0	0	0	0	0	0	0	0
LASV0171-EDO-2018	0	0	0	0	0	0	0	0	0	0	0	0	0	0	0	0	0	0	0	0	0	0	0	0	0	0	0	0	0	0	0	0	0	0	0	0	0	0	0	0	0	0	0	0	0	0	0	0	0
LASV0404-EDO-2018	0	0	0	0	0	0	0	0	0	0	0	0	0	0	0	0	0	0	0	0	0	0	0	0	0	0	0	0	0	0	0	0	0	0	0	0	0	0	0	0	0	0	0	0	0	0	0	0	0
LASV0175-EDO-2018	0	0	0	0	0	0	0	0	0	0	0	0	0	0	0	0	0	0	0	0	0	0	0	0	0	0	0	0	0	0	0	0	0	0	0	0	0	0	0	0	0	0	0	0	0	0	0	0	0
LASV0176-EDO-2018	0	0	0	0	0	0	0	0	0	0	0	0	0	0	0	0	0	0	0	0	0	0	0	0	0	0	0	0	0	0	0	0	0	0	0	0	0	0	0	0	0	0	0	0	0	0	0	0	0
LASV0177-EDO-2018	0	0	0	0	0	0	0	0	0	0	0	0	0	0	0	0	0	0	0	0	0	0	1	0	0	0	0	0	0	0	0	0	0	0	0	0	0	0	0	0	0	0	0	0	0	0	0	0	0
LASV0179-UNKNOWN-2018	0	0	0	0	0	0	0	0	0	0	0	0	0	0	0	0	0	0	0	0	0	0	0	0	0	0	0	0	0	0	0	0	0	0	0	0	0	0	0	0	0	0	0	0	0	0	0	0	0
LASV0405-ONDO-2018	0	0	0	0	0	0	0	0	2	0	0	0	0	0	0	0	0	0	0	0	0	0	0	0	0	0	0	0	0	0	0	0	0	0	0	0	0	0	0	0	0	0	0	0	0	0	0	0	0
LASV0406-UNKNOWN-2018	0	0	0	0	0	0	0	0	0	0	0	0	0	0	0	0	0	0	0	0	0	0	0	0	1	0	0	0	0	0	0	0	0	0	0	0	0	0	0	0	0	0	0	0	0	0	0	0	0
LASV0186-UNKNOWN-2018	0	0	0	0	0	0	0	0	0	0	0	0	0	0	0	0	0	1	0	0	0	0	0	0	0	0	0	0	0	0	0	0	0	0	0	0	0	0	0	0	0	0	0	0	0	0	0	0	0
LASV0181-UNKNOWN-2018	0	0	0	0	0	0	0	0	0	0	0	0	0	0	0	0	0	0	0	0	0	0	0	0	0	0	0	0	0	0	0	0	0	0	0	0	0	0	0	0	0	0	0	0	0	0	0	0	0
LASV0182-EDO-2018	0	0	0	0	0	0	0	0	0	0	0	0	0	0	0	0	0	0	0	0	0	0	0	0	0	0	0	0	0	0	0	0	0	0	0	0	0	0	0	0	0	0	0	0	0	0	0	0	0
LASV0407-EDO-2018	0	0	0	0	0	0	0	0	0	0	0	0	0	0	0	0	0	0	0	0	0	0	0	0	2	0	0	0	0	0	0	0	0	0	0	0	0	0	0	0	0	0	0	0	0	0	0	0	0
LASV0178-EDO-2018	0	0	0	0	0	0	0	0	0	0	0	0	0	0	0	0	0	0	0	0	0	0	0	0	0	0	0	0	0	0	0	0	0	0	0	0	0	0	0	0	0	0	0	0	0	0	0	0	0
LASV0408-EDO-2018	0	0	0	0	0	0	0	0	0	0	0	0	0	0	0	0	0	0	0	0	0	0	0	0	0	0	0	0	0	0	0	0	0	0	0	0	0	0	0	0	0	0	0	0	0	0	0	0	0
LASV0409-EDO-2018	0	0	0	0	0	0	0	0	0	0	0	0	0	0	0	0	0	0	0	0	0	0	0	0	0	0	0	0	0	0	0	0	0	0	0	0	0	0	0	0	0	0	0	0	0	0	0	0	0
LASV0188-ONDO-2018	0	0	0	0	0	0	0	0	0	0	0	0	0	0	0	0	0	0	0	0	0	0	0	0	0	0	0	0	0	0	0	0	0	0	0	0	0	0	0	0	0	0	0	0	0	0	0	0	0
LASV0183-ONDO-2018	0	0	0	0	0	0	0	0	0	0	0	0	0	0	0	0	0	0	0	0	0	0	0	0	0	0	0	0	0	0	0	0	0	0	0	0	0	0	0	0	0	0	0	0	0	0	0	0	0
LASV0410-ONDO-2018	0	0	0	0	0	0	0	0	0	0	0	0	0	0	0	0	0	1	2	0	0	0	0	0	2	0	0	0	0	0	0	0	0	0	0	0	0	0	0	0	0	0	0	0	0	0	0	0	0
LASV0184-ONDO-2018	0	0	0	0	0	0	0	0	0	0	0	0	0	0	0	0	0	1	0	0	0	0	0	0	0	0	0	0	0	0	0	0	0	0	0	0	0	0	0	0	0	0	0	0	0	0	0	0	0
LASV0185-ONDO-2018	0	0	0	0	0	0	0	0	0	0	0	0	0	0	0	0	0	0	0	0	0	0	0	0	0	0	0	0	0	0	0	0	0	0	0	0	0	0	0	0	0	0	0	0	0	0	0	0	0
LASV0187-EDO-2018	0	0	0	0	0	0	0	0	0	0	0	0	0	0	0	0	0	0	0	0	0	0	0	0	0	0	0	0	0	0	0	0	0	0	0	0	0	0	0	0	0	0	0	0	0	0	0	0	0
LASV0411-EDO-2018	0	0	0	0	0	0	0	0	0	0	0	0	0	0	0	0	0	0	0	0	0	0	0	0	0	0	0	0	0	0	0	0	0	0	0	0	0	0	0	0	0	0	0	0	0	0	0	0	0
LASV0412-EDO-2018	0	0	0	0	0	0	0	0	0	0	0	0	0	0	0	0	0	0	0	0	0	0	0	0	0	0	0	0	0	0	0	0	0	0	0	0	0	0	0	0	0	0	0	0	0	0	0	0	0
LASV0413-EDO-2018	0	0	0	0	0	0	0	0	0	0	0	0	0	0	0	0	0	0	0	0	0	0	0	0	0	0	0	0	0	0	0	0	0	0	0	0	0	0	0	0	0	0	0	0	0	0	0	0	0
LASV0414-ONDO-2018	0	0	0	0	0	0	0	0	0	0	0	0	0	0	0	0	0	0	0	0	0	0	0	0	0	0	0	0	0	0	0	0	0	0	0	0	0	0	0	0	0	0	0	0	0	0	0	0	0
LASV0415-EDO-2018	0	0	0	0	0	0	0	0	0	0	0	0	0	0	0	0	0	1	0	0	0	0	0	0	0	0	0	0	0	0	0	0	0	0	0	0	0	0	0	0	0	0	0	0	0	0	0	0	0
LASV0416-EDO-2018	0	0	0	0	0	0	0	0	0	0	0	0	0	0	0	0	0	0	0	0	0	0	0	0	0	0	0	0	0	0	0	0	0	0	0	0	0	0	0	0	0	0	0	0	0	0	0	0	0
LASV0190-ONDO-2018	0	0	0	0	0	0	0	0	0	0	0	0	0	0	0	0	0	0	0	0	0	0	0	0	0	0	0	0	0	0	0	0	0	0	0	0	0	0	0	0	0	0	0	0	0	0	0	0	0
LASV0189-ONDO-2018	0	0	0	0	0	0	0	0	0	0	0	0	0	0	0	0	0	0	30	0	0	0	0	0	0	0	0	0	0	0	0	0	0	0	0	0	0	0	0	0	0	0	0	0	0	0	0	0	0
LASV0191-ONDO-2018	0	0	0	0	0	0	0	0	0	0	0	0	0	0	0	0	0	4	0	0	0	0	0	0	0	0	0	0	0	0	0	0	0	5	0	0	0	0	0	0	0	0	0	0	0	0	0	0	0
LASV0417-UNKNOWN-2018	0	0	0	0	0	0	0	0	0	0	0	0	0	0	0	0	0	0	0	0	0	0	0	0	0	0	0	0	0	0	0	0	0	0	0	0	0	0	0	2	0	0	0	0	0	0	0	0	0
LASV0418-EDO-2018	0	0	0	0	0	0	0	0	0	0	0	0	0	0	0	0	0	0	0	0	0	0	0	0	0	0	0	0	0	0	0	0	0	0	0	0	0	0	0	0	0	0	0	0	0	0	0	0	0
LASV0419-EDO-2018	0	0	0	0	0	0	0	0	0	0	0	0	0	0	0	0	0	0	0	0	0	0	0	0	0	0	0	0	0	0	0	0	0	0	0	0	0	0	0	0	0	0	0	0	0	0	0	0	0
LASV0192-ONDO-2018	0	0	0	0	0	0	0	0	0	0	0	0	0	0	0	0	0	0	0	0	0	0	0	0	0	0	0	0	0	0	0	0	0	0	0	0	0	0	0	0	0	0	0	0	0	0	0	0	0
LASV0420-ONDO-2018	0	0	0	0	0	0	0	0	0	0	0	0	0	0	0	0	0	0	0	0	0	0	0	0	0	0	0	0	0	0	0	0	0	0	0	0	0	0	0	0	0	0	0	0	0	0	0	0	0
LASV0421-EDO-2018	0	0	0	0	0	0	0	0	0	0	0	0	0	0	0	0	0	0	0	0	0	0	0	0	0	0	0	0	0	0	0	0	0	0	0	0	0	0	0	0	0	0	0	0	0	0	0	0	0
LASV0194-EDO-2018	0	0	0	0	0	0	0	0	0	0	0	0	0	0	0	0	0	0	0	0	0	0	0	0	0	0	0	0	0	0	0	0	0	0	0	0	0	0	0	0	0	0	0	0	0	0	0	0	0
LASV0422-EDO-2018	0	0	0	0	0	0	0	0	0	0	0	0	0	0	0	0	0	0	0	0	0	0	0	0	0	0	0	0	0	0	0	0	0	0	0	0	0	0	0	0	0	0	0	0	0	0	0	0	0
LASV0423-EDO-2018	0	0	0	0	0	0	0	0	0	0	0	0	0	0	0	0	0	0	0	0	0	0	0	0	0	0	0	0	0	0	0	0	0	0	0	0	0	0	0	0	0	0	0	0	0	0	0	0	0
LASV0424-ABUJA-2018	0	0	0	0	0	0	0	0	0	0	0	0	0	0	0	0	0	0	0	0	0	0	0	0	0	0	0	0	0	0	0	0	0	0	0	0	0	0	0	0	0	0	0	0	0	0	0	0	0
LASV0425-EDO-2018	0	0	0	0	0	0	0	0	0	0	0	0	0	0	0	0	0	0	0	0	0	0	0	0	0	0	0	0	0	0	0	0	0	0	0	0	0	0	0	0	0	0	0	0	0	0	0	0	0
LASV0426-EDO-2018	0	0	0	0	0	0	0	0	0	0	0	0	0	0	0	0	0	0	0	0	0	0	0	0	0	0	0	0	0	0	0	0	0	0	0	0	0	0	0	0	0	0	0	0	0	0	0	0	0
LASV0427-EDO-2018	0	0	0	0	0	0	0	0	0	0	0	0	0	0	0	0	0	0	0	0	0	0	0	0	0	0	0	0	0	0	0	0	0	0	0	0	0	0	0	0	0	0	0	0	0	0	2	0	0
LASV0195-EBONYI-2018	0	0	0	0	0	0	0	0	0	0	0	0	0	0	0	0	0	0	0	0	0	0	0	0	0	0	0	0	0	0	0	0	0	0	0	0	0	0	0	0	0	0	0	0	0	0	0	0	0
LASV0428-EBONYI	0	0	0	0	0	0	0	0	0	0	0	0	0	0	0	0	0	0	0	0	0	0	0	0	0	0	0	0	0	0	0	0	0	0	0	0	0	0	0	0	0	0	0	0	0	0	0	0	0
LASV0429-ONDO-2018	0	0	0	0	0	0	0	0	0	0	0	0	0	0	0	0	0	0	0	0	0	0	0	0	2	0	0	0	0	0	0	0	0	0	0	0	0	0	0	0	0	0	0	0	0	0	0	0	0
LASV0196-EDO-2018	0	0	0	0	0	0	0	0	0	0	0	0	0	0	0	0	0	0	0	0	0	0	0	0	0	0	0	0	0	0	0	0	0	0	0	0	0	0	0	0	0	0	0	0	0	0	0	0	0
LASV0430-EDO-2018	0	0	0	0	0	0	0	0	0	0	0	0	0	0	0	0	0	0	2	0	0	0	0	0	0	0	0	0	0	0	0	0	0	0	0	0	0	0	0	0	0	0	0	0	0	0	0	0	0
LASV0431-EDO-2018	0	0	0	0	0	0	0	0	0	0	0	0	0	0	0	0	0	0	0	0	0	0	0	0	2	0	0	0	0	0	0	0	0	0	0	0	0	0	0	0	0	0	0	0	0	0	0	0	0
LASV0233-EDO-2018	0	0	0	0	0	0	0	0	0	0	0	0	0	0	0	0	0	0	0	0	0	0	0	0	0	0	0	0	0	0	0	0	0	0	0	0	0	0	0	0	0	0	0	0	0	0	0	0	0
LASV0432-EDO-2018	0	0	0	0	0	0	0	0	0	0	0	0	0	0	0	0	0	0	0	0	0	0	0	0	0	0	0	0	0	0	0	0	0	0	0	0	0	0	0	0	0	0	0	0	0	0	0	0	0
LASV0197-EDO-2018	0	0	0	0	0	0	0	0	0	0	0	0	0	0	0	0	0	1	0	0	0	0	0	0	0	0	0	0	0	0	0	0	0	0	0	0	0	0	0	0	0	0	0	0	0	0	0	0	0
LASV0433-EDO-2018	0	0	0	0	0	0	0	0	0	0	0	0	0	0	0	0	0	0	0	0	0	0	0	0	0	0	0	0	0	0	0	0	0	0	0	0	0	0	0	0	0	0	0	0	0	0	0	0	0
LASV0434-EDO-2018	0	0	0	0	0	0	0	0	0	0	0	0	0	0	0	0	0	0	0	0	0	0	0	0	0	0	0	0	0	0	0	0	0	0	0	0	0	0	0	0	0	0	0	0	0	0	0	0	0
LASV0435-EDO-2018	0	0	0	0	0	0	0	0	0	0	0	0	0	0	0	0	0	0	0	0	0	0	0	0	0	0	0	0	0	0	0	0	0	0	0	0	0	0	0	0	0	0	0	0	0	0	0	0	0
LASV0436-EDO-2018	0	0	0	0	0	0	0	0	0	0	0	0	0	0	0	0	0	0	0	0	0	0	0	0	0	0	0	0	0	0	0	0	0	0	0	0	0	0	0	0	0	0	0	0	0	0	0	0	0
LASV0198-EDO-2018	0	0	0	0	0	0	0	0	0	0	0	0	0	0	0	0	0	0	0	0	0	0	0	0	0	0	0	0	0	0	0	0	0	0	0	0	0	0	0	0	0	0	0	0	0	0	0	459	0
LASV0437-EDO-2018	0	0	0	0	0	0	0	0	0	0	0	0	0	0	0	0	0	0	0	0	0	0	0	0	0	0	0	0	0	0	0	0	0	0	0	0	0	0	0	0	0	0	0	0	0	0	0	0	0
LASV0200-UNKNOWN-2018	0	0	0	0	0	0	0	0	0	0	0	0	0	0	0	0	0	0	0	0	0	0	0	0	0	0	0	0	0	0	0	0	0	0	0	0	0	0	0	0	0	0	0	0	0	0	0	0	0
LASV0438-KOGI-2018	0	0	0	0	0	0	0	0	0	0	0	0	0	0	0	0	0	0	0	0	0	0	0	0	0	0	0	0	0	0	0	0	0	0	0	0	0	0	0	0	0	0	0	0	0	0	0	0	0
LASV0193.2-DELTA-2018	0	0	0	0	0	0	0	0	0	0	0	0	0	0	0	0	0	0	0	0	0	0	0	0	0	0	0	0	0	0	0	0	0	0	0	0	0	0	0	0	0	0	0	0	0	0	0	0	0
LASV0439-ONDO-2018	0	0	0	0	0	0	0	0	0	0	0	0	0	0	0	0	0	7	2	0	0	0	0	0	0	0	0	0	0	0	0	0	0	0	0	0	0	0	0	0	0	0	0	0	0	0	0	0	0
LASV0440-ONDO-2018	0	0	0	0	0	0	0	0	0	0	0	0	0	0	0	0	0	0	0	0	0	0	0	0	0	0	0	0	0	0	0	0	0	0	0	0	0	0	0	0	0	0	0	0	0	0	0	0	0
LASV0201-ONDO-2018	0	0	0	0	0	0	0	0	0	0	0	0	0	0	0	0	0	0	0	0	0	0	0	0	0	0	0	0	0	0	0	0	0	0	0	0	0	0	0	0	0	0	0	0	0	0	0	0	0
LASV0495-EDO-2018	0	0	0	0	0	0	0	0	0	0	0	0	0	0	0	0	0	0	0	0	0	0	0	2	0	0	0	0	0	0	0	0	0	0	0	0	0	0	0	0	0	0	0	0	0	0	0	0	0
LASV0441-ONDO-2018	0	0	0	0	0	0	0	0	0	0	0	0	0	0	0	0	0	0	0	0	0	0	0	0	0	0	0	0	0	0	0	0	0	0	0	0	0	0	0	0	0	0	0	0	0	0	0	0	0
LASV0442-ONDO-2018	0	0	0	0	0	0	0	0	0	0	0	0	0	0	0	0	0	0	0	0	0	0	1	0	0	0	0	0	0	0	0	0	0	0	0	0	0	0	0	0	0	0	0	0	0	0	0	0	0
LASV0443-EDO-2018	0	0	0	0	0	0	0	0	0	0	0	0	0	0	0	0	0	0	0	0	0	0	0	0	1	0	0	0	0	0	0	0	0	0	0	0	0	0	0	0	0	0	0	0	0	0	0	0	0
LASV0202-EDO-2018	0	0	0	0	0	0	0	0	0	0	0	0	0	0	0	0	0	0	0	0	0	0	0	0	0	0	0	0	0	0	0	0	0	0	0	0	0	0	0	0	0	0	0	0	0	0	0	0	0
LASV0444-EDO-2018	0	0	0	0	0	0	0	0	0	0	0	0	0	0	0	0	0	0	0	0	0	0	0	0	0	0	0	0	0	0	0	0	0	0	0	0	0	0	0	0	0	0	0	0	0	0	0	0	0
LASV0445-ONDO-2018	0	0	0	0	0	0	0	0	0	0	0	0	0	0	0	0	0	0	0	0	0	0	0	0	0	0	0	0	0	0	0	0	0	0	0	0	0	0	0	0	0	0	0	0	0	0	0	0	0
LASV0446-ONDO-2018	0	0	0	0	0	0	0	0	0	0	0	0	0	0	0	0	0	0	0	0	0	0	0	0	0	0	0	0	0	0	0	0	0	0	0	0	0	0	0	0	0	0	0	0	0	0	0	0	0
LASV0447-EDO-2018	0	0	0	0	0	0	0	0	0	0	0	0	0	0	0	0	0	0	0	0	0	0	0	0	0	0	0	0	0	0	0	0	0	0	0	0	0	0	0	0	0	0	0	0	0	0	0	0	0
LASV0203-ONDO-2018	0	0	0	0	0	0	0	0	0	0	0	0	0	0	0	0	0	0	0	0	0	0	0	0	0	0	0	0	0	0	0	0	0	0	0	0	0	0	0	0	0	0	0	0	0	0	0	0	0
LASV0204-KOGI-2018	0	0	0	0	0	0	0	0	0	0	0	0	0	0	0	0	0	0	0	0	0	0	0	0	0	0	0	0	0	0	0	0	0	0	0	0	0	0	0	0	0	0	0	0	0	0	0	0	0
LASV0496-EDO-2018	0	0	0	0	0	0	0	0	0	0	0	0	0	0	0	0	0	0	0	0	0	0	0	0	0	0	0	0	0	0	0	0	0	0	0	0	0	0	0	0	0	0	0	0	0	0	0	0	0
LASV0448-EDO-2018	0	0	0	0	0	0	0	0	0	0	0	0	0	0	0	0	0	0	0	0	0	0	0	0	0	0	0	0	0	0	0	0	0	0	0	0	0	0	0	0	0	0	0	0	0	0	0	0	0
LASV0449-EDO-2018	0	0	0	0	0	0	0	0	0	0	0	0	0	0	0	0	0	0	0	0	0	0	0	0	0	0	0	0	0	0	0	0	0	0	0	0	0	0	0	0	0	0	0	0	0	0	0	0	0
LASV0450-EDO-2018	0	0	0	0	0	0	0	0	0	0	0	0	0	0	0	0	0	0	0	0	0	0	0	0	0	0	0	0	0	0	0	0	0	0	0	0	0	0	0	0	0	0	0	0	0	0	2	0	0
LASV0451-ONDO-2018	0	0	0	0	0	0	0	0	0	0	0	0	0	0	0	0	0	0	0	0	0	0	0	0	0	0	0	0	0	0	0	0	0	0	0	0	0	0	0	0	0	0	0	0	0	0	0	0	0
LASV0452-ONDO-2018	0	0	0	0	0	0	0	0	0	0	0	0	0	0	0	0	0	0	0	0	0	0	0	0	0	0	0	0	0	0	0	0	0	0	0	0	0	0	0	0	0	0	0	0	0	0	0	0	0
LASV0453-EDO-2018	0	0	0	0	0	0	0	0	0	0	0	0	0	0	0	0	0	0	0	0	0	0	0	0	0	0	0	2	0	0	0	0	0	0	0	0	0	0	0	0	0	0	0	0	0	0	0	0	0
LASV0199.2-EDO-2018	0	0	0	0	0	0	0	0	0	0	0	0	0	0	0	0	0	0	0	0	0	0	0	0	0	0	0	0	0	0	0	0	0	0	0	0	0	0	0	0	0	0	0	0	0	0	0	0	0
LASV0206-EDO-2018	0	0	0	0	0	0	0	0	0	0	0	0	0	0	0	0	0	0	0	0	0	0	0	0	0	0	0	0	0	0	0	0	0	0	0	0	0	0	0	0	0	0	0	0	0	0	0	0	0
LASV0454-EDO-2018	0	0	0	0	0	0	0	0	0	0	0	0	0	0	0	0	0	0	0	0	0	0	0	0	0	0	0	0	0	0	0	0	0	0	0	0	0	0	0	0	0	0	0	0	0	0	0	0	0
LASV0455-EDO-2018	0	0	0	0	0	0	0	0	0	0	0	0	0	0	0	0	0	0	0	0	0	0	0	0	0	0	0	0	0	0	0	0	0	0	0	0	0	0	0	0	0	0	0	0	0	0	0	0	0
LASV0456-ONDO-2018	0	0	0	0	0	0	0	0	0	0	0	0	0	0	0	0	0	0	0	0	0	0	0	0	0	0	0	0	0	0	0	0	0	0	0	0	0	0	0	0	0	0	0	0	0	0	0	0	0
LASV0457-EDO-2018	0	0	0	0	0	0	0	0	0	0	0	0	0	0	0	0	0	0	0	0	0	0	0	0	0	0	0	0	0	0	0	0	0	0	0	0	0	0	0	0	0	0	0	0	0	0	0	0	0
LASV0237-EDO-2018	0	0	0	0	0	0	0	0	0	0	0	0	0	0	0	0	0	0	0	0	0	0	0	0	0	0	0	0	0	0	0	0	0	0	0	0	0	0	0	0	0	0	0	0	0	0	0	0	0
LASV0458-EDO-2018	0	0	0	0	0	0	0	0	0	0	0	0	0	0	0	0	0	0	0	0	0	0	0	0	0	0	0	0	0	0	0	0	0	0	0	0	0	0	0	0	0	0	0	0	0	0	0	0	0
LASV0459-KOGI-2018	0	0	0	0	0	0	0	0	0	0	0	0	0	0	0	0	0	0	0	0	0	0	0	0	0	0	0	0	0	0	0	0	0	0	0	0	0	0	0	0	0	0	0	0	0	0	0	0	0
LASV0460-ONDO-2018	0	0	0	0	0	0	0	0	0	0	0	0	0	0	0	0	0	0	0	8	0	0	0	0	0	0	0	0	0	0	0	0	0	0	0	0	0	0	0	0	0	0	0	0	0	0	0	0	0
LASV0461-ONDO-2018	0	0	0	0	0	0	0	0	0	0	0	0	0	0	0	0	0	0	0	0	0	0	0	0	0	0	0	0	0	0	0	0	0	0	0	0	0	0	0	0	0	0	0	0	0	0	0	0	0
LASV0192.2-ONDO-2018	0	0	0	0	0	0	0	0	0	0	0	0	0	0	0	0	0	0	0	0	0	0	0	0	0	0	0	0	0	0	0	0	0	0	0	0	0	0	0	0	0	0	0	0	0	0	0	0	0
LASV0462-EDO-2018	0	0	0	0	0	0	0	0	0	0	0	0	0	0	0	0	0	0	0	0	0	0	0	0	0	0	0	0	0	0	0	0	0	0	0	0	0	0	0	0	0	0	0	0	0	0	0	0	0
LASV0463-EDO-2018	0	0	0	0	0	0	0	0	2	0	0	0	0	0	0	0	0	0	0	0	0	0	0	0	0	0	0	0	0	0	0	0	0	0	0	0	0	0	0	0	0	0	0	0	0	0	0	0	0
LASV0464-EDO-2018	0	0	0	0	0	0	0	0	0	0	0	0	0	0	0	0	0	0	0	0	0	2	0	0	0	0	0	0	0	0	0	0	0	0	0	0	0	0	0	0	0	0	0	0	0	0	0	0	0
LASV0465-BAUCHI-2018	0	0	0	0	0	0	0	0	0	0	0	0	0	0	0	0	0	0	0	0	0	0	0	0	0	0	0	0	0	0	0	0	0	0	0	0	0	0	0	0	0	0	0	0	0	0	0	0	0
LASV0208-EDO-2018	0	0	0	0	0	0	0	0	0	0	0	0	0	0	0	0	0	0	0	0	0	0	0	0	0	0	0	0	0	0	0	0	0	0	0	0	0	0	0	0	0	0	0	0	0	0	0	0	0
LASV0466-ONDO-2018	0	0	0	0	0	0	0	0	0	0	0	0	0	0	0	0	0	0	0	0	0	0	0	0	0	0	0	0	0	0	0	0	0	0	0	0	0	0	0	0	0	0	0	0	0	0	0	0	0
LASV0467-ONDO-2018	0	0	0	0	0	0	0	0	0	0	0	0	0	0	0	0	0	0	0	0	0	0	0	0	0	0	0	0	0	0	0	0	0	0	0	0	0	0	0	0	0	0	0	0	0	0	0	0	0
LASV0468-EDO-2018	0	0	0	0	0	0	0	0	0	0	0	0	0	0	0	0	0	0	0	0	0	0	0	0	0	0	0	0	0	0	0	0	0	0	0	0	0	0	0	0	0	0	0	0	0	0	0	0	0
LASV0209-KOGI-2018	0	0	0	0	0	0	0	0	0	0	0	0	0	0	0	0	0	0	0	0	0	0	0	0	0	0	0	0	0	0	0	0	0	0	0	0	0	0	0	0	0	0	0	0	0	0	0	0	0
LASV0210-EDO-2018	0	0	0	0	0	0	0	0	0	0	0	0	0	0	0	0	0	0	0	0	0	0	0	0	0	0	0	0	0	0	0	0	0	0	0	0	0	0	0	0	0	0	0	0	0	0	0	0	0
LASV0211-EDO-2018	0	0	0	0	0	0	0	0	0	0	0	0	0	0	0	0	0	0	0	0	0	0	0	0	0	0	0	0	0	0	0	0	0	0	0	0	0	0	0	0	0	0	0	0	0	0	0	0	0
LASV0469-ONDO-2018	0	0	0	0	0	0	0	0	0	0	0	0	0	0	0	0	0	0	0	0	0	0	0	0	0	0	0	0	0	0	0	0	0	0	0	0	0	0	0	0	0	0	0	0	0	0	0	0	0
LASV0470-ONDO-2018	0	0	0	0	0	0	0	0	6	0	0	0	0	0	0	0	0	0	0	0	0	0	0	0	0	0	0	0	0	0	0	0	0	0	0	0	0	0	0	0	0	0	0	0	0	0	0	0	0
LASV0471-EDO-2018	0	0	0	0	0	3	0	0	0	0	0	0	13	0	0	0	0	0	0	0	0	0	0	0	0	0	0	0	0	0	0	0	0	0	0	0	0	0	0	0	0	0	0	0	0	0	0	0	0
LASV0472-ONDO-2018	0	0	0	0	0	0	0	0	0	0	0	0	0	0	0	0	0	0	0	0	0	0	0	0	0	0	0	0	0	0	0	0	0	0	0	0	0	0	0	0	0	0	0	0	0	0	0	0	0
LASV0473-EKITI-2018	0	0	0	0	0	0	0	0	0	0	0	0	0	0	0	0	0	0	0	0	0	0	0	0	0	0	0	0	0	0	0	0	0	0	0	0	0	0	0	0	0	0	0	0	0	0	0	0	0
LASV0474-ONDO-2018	0	0	0	0	0	0	0	0	0	0	0	0	0	0	0	0	0	0	0	0	0	0	0	0	0	0	0	0	0	0	0	0	0	0	0	0	0	0	0	0	0	0	0	0	0	0	0	0	0
LASV0212-EDO-2018	0	0	0	0	0	0	0	0	0	0	0	0	0	0	0	0	0	0	0	0	0	0	0	0	0	0	0	0	0	0	0	0	0	0	0	0	0	0	0	0	0	0	0	0	0	0	0	0	0
LASV0475-EDO-2018	0	0	0	0	0	0	0	0	0	0	0	0	0	0	0	0	0	0	0	0	0	0	0	0	0	0	0	0	0	0	0	0	0	0	0	0	0	0	0	0	0	0	0	0	0	0	0	0	0
LASV0476-ONDO-2018	0	0	0	0	0	0	0	0	0	0	0	0	0	0	0	0	0	0	0	0	0	0	0	0	0	0	0	0	0	0	0	0	0	0	0	0	0	0	0	0	0	0	0	0	0	0	0	0	0
LASV0477-ONDO-2018	0	0	0	0	0	0	0	0	0	0	0	0	0	0	0	0	0	0	0	0	0	0	0	0	0	0	0	0	0	0	0	0	0	0	0	0	0	0	0	0	0	0	0	0	0	0	0	0	0
LASV0478-EDO-2018	0	0	0	0	0	0	0	0	0	0	0	0	0	0	0	0	0	0	0	0	0	0	0	0	0	0	0	0	0	0	0	0	0	0	0	0	0	0	0	0	0	0	0	0	0	0	0	0	0
LASV0479-ONDO-2018	0	0	0	0	0	0	0	0	0	0	0	0	0	0	0	0	0	0	0	0	0	0	0	0	0	0	0	0	0	0	0	0	0	0	0	0	0	0	0	0	0	0	0	0	0	0	0	0	0
LASV0480-ONDO-2018	0	0	0	0	0	0	0	0	0	0	0	0	0	0	0	0	0	0	0	0	0	0	0	0	0	0	0	0	0	0	0	0	0	0	0	0	0	0	0	0	0	0	0	0	0	0	0	0	0
LASV0481-ONDO-2018	0	0	0	0	0	0	0	0	0	0	0	0	0	0	0	0	0	0	0	0	0	0	0	0	0	0	0	0	0	0	0	0	0	0	0	0	0	0	0	0	0	0	0	0	0	0	0	0	0
LASV0482-EDO-2018	0	0	0	0	0	0	0	0	0	0	0	0	0	0	0	0	0	0	0	0	0	0	0	0	0	0	0	0	0	0	0	0	0	0	0	0	0	0	0	0	0	0	0	0	0	0	0	0	0
LASV0483-EDO-2018	0	0	0	0	0	0	0	0	0	0	0	0	0	0	0	0	0	0	0	0	0	0	0	0	0	0	0	0	0	0	0	0	0	0	0	0	0	0	0	0	0	0	0	0	0	0	0	0	0
LASV0213-EDO-2018	0	0	0	0	0	0	0	0	0	0	0	0	0	0	0	0	0	0	0	0	0	0	1	0	0	0	0	0	0	0	0	0	0	0	0	0	0	0	0	0	0	0	0	0	0	0	0	0	0
LASV0214-KOGI-2018	0	0	0	0	0	0	0	0	0	0	0	0	0	0	0	0	0	0	0	0	0	0	0	0	0	0	0	0	0	0	0	0	0	0	0	0	0	0	0	0	0	0	0	0	0	0	0	0	0
LASV0484-EDO-2018	0	0	0	0	0	0	0	0	0	0	0	0	0	0	0	0	0	0	0	0	0	0	0	0	0	0	0	0	0	0	0	0	0	0	0	0	0	0	0	0	0	0	0	0	0	0	0	0	0
LASV0485-ONDO-2018	0	0	0	0	0	0	0	0	0	0	0	0	0	0	0	0	0	0	0	0	0	0	0	0	0	0	0	0	0	0	0	0	0	0	0	0	0	0	0	0	0	0	0	0	0	0	0	0	0
LASV0486-ONDO-2018	0	0	0	0	0	0	0	0	0	0	0	0	0	0	0	0	0	0	0	0	0	0	0	0	0	0	0	0	0	0	0	0	0	0	0	0	0	0	0	0	0	0	0	0	0	0	0	0	0
LASV0487-EDO-2018	0	0	0	0	0	0	0	0	0	0	0	0	0	0	0	0	0	0	0	0	0	0	0	0	0	0	0	0	0	0	0	0	0	0	0	0	0	0	0	0	0	0	0	0	0	0	0	0	0
LASV0488-EDO-2018	0	0	0	0	0	0	0	0	0	0	0	0	0	0	0	0	0	0	0	0	0	0	0	0	0	0	0	0	0	0	0	0	0	0	0	0	0	0	0	0	0	0	0	0	0	0	0	0	0
LASV0489-EBONYI-2018	0	0	0	0	0	0	0	0	0	0	0	0	0	0	0	0	0	0	0	0	0	0	0	0	0	0	0	0	0	0	0	0	0	0	0	0	0	0	0	0	0	0	0	0	0	0	0	0	0
LASV0490-EBONYI-2018	0	0	0	0	0	0	0	0	0	0	0	0	0	0	0	0	0	0	0	0	0	0	0	0	0	0	0	0	0	0	0	0	0	0	0	0	0	0	0	0	0	0	0	0	0	0	0	0	0
LASV0215-ONDO-2018	0	0	0	0	0	0	0	0	3	0	0	0	0	0	0	0	0	0	0	0	0	0	1	0	0	0	0	0	0	0	0	0	0	0	0	0	0	0	0	0	0	0	0	0	0	0	0	0	0
LASV0491-EDO-2018	0	0	0	0	0	0	0	0	0	0	0	0	0	0	0	0	0	0	0	0	0	0	0	0	0	0	0	0	0	0	0	0	0	0	0	0	0	0	0	0	0	0	0	0	0	0	0	0	0
LASV0216-EDO-2018	0	0	0	0	0	0	0	0	0	0	0	0	0	0	0	0	0	0	0	0	0	0	0	0	0	0	0	0	0	0	0	0	0	0	0	0	0	0	0	0	0	0	0	0	0	0	0	0	0
LASV0217-DELTA-2018	0	0	0	0	0	0	0	0	0	0	0	0	0	0	0	0	0	0	0	0	0	0	0	0	0	0	0	0	0	0	0	0	0	0	0	0	0	0	0	0	0	0	4	0	0	0	0	0	0
[truncated: 79 more columns]

## Sheet: control_reads
sample_name	virus	reads	total_reads	batch
180315_M50197_mumps	Mumps_orthorubulavirus	244	622874	180315
180817_M03472_K562	Lassa_mammarenavirus	4	4177846	180817
180817_M03472_K562	Zaire_ebolavirus	77	4177846	180817
191024_M50197_K562	Human_respirovirus_1	1	5608944	191024
191024_M50197_NEG	Betapapillomavirus_2	5	1403820	191024
191024_M50197_NEG	Human_mastadenovirus_C	25	1403820	191024
191024_M50197_NEG	Murine_leukemia_virus	5	1403820	191024
200121_M50197_NEG	Murine_leukemia_virus	2	1403820	200121
201123_M03472_K13	Pegivirus_C	2	229074	201123_M03472
201123_M03472_NE	Pegivirus_A	3	157240	201123_M03472
201123_M03472_NE	Pegivirus_C	8	157240	201123_M03472
aK562_1	Human_respirovirus_1	15	25051996	121935
aK562_2	Human_immunodeficiency_virus_1	3	30810082	121935
aK562_2	Human_respirovirus_1	10	30810082	121935
aK562_2	Zaire_ebolavirus	1	30810082	121935
aK562_3	Human_respirovirus_1	3	21453046	121935
aVIRUS1	Human_immunodeficiency_virus_1	2	19466424	121935
aVIRUS1	Human_papillomavirus	8	19466424	121935
aVIRUS1	Kadipiro_virus	2	19466424	121935
aVIRUS1	Murine_leukemia_virus	19	19466424	121935
aVIRUS1	Pegivirus_A	12	19466424	121935
aVIRUS1	Pegivirus_C	48	19466424	121935
aVIRUS1	Zaire_ebolavirus	547781	19466424	121935
aVIRUS2	Murine_leukemia_virus	10	12517310	121935
aVIRUS2	Pegivirus_A	2	12517310	121935
aVIRUS2	Pegivirus_C	2	12517310	121935
aVIRUS2	Sudan_ebolavirus	1	12517310	121935
aVIRUS2	Zaire_ebolavirus	526919	12517310	121935
aVIRUS3	Human_gammaherpesvirus_4	1	22901606	121935
aVIRUS3	Murine_leukemia_virus	21	22901606	121935
aVIRUS3	Orthobunyavirus_sp	2	22901606	121935
aVIRUS3	Pegivirus_A	1	22901606	121935
aVIRUS3	Zaire_ebolavirus	1037052	22901606	121935
aWATER1	Murine_leukemia_virus	18	1174372	121935
aWATER1	Pegivirus_C	7	1174372	121935
aWATER1	Zaire_ebolavirus	3	1174372	121935
aWATER2	Human_immunodeficiency_virus_1	1	1698596	121935
aWATER2	Human_respirovirus_3	3	1698596	121935
aWATER2	Kadipiro_virus	1	1698596	121935
aWATER2	Murine_leukemia_virus	13	1698596	121935
aWATER2	Pegivirus_A	1	1698596	121935
aWATER2	Pegivirus_C	9	1698596	121935
aWATER2	Zaire_ebolavirus	2	1698596	121935
aWATER3	Murine_leukemia_virus	3	2389688	121935
aWATER3	Pegivirus_A	1	2389688	121935
aWATER3	Pegivirus_C	1	2389688	121935
aWATER3	Zaire_ebolavirus	23	2389688	121935
aWATER4	Murine_leukemia_virus	13	2614520	121935
aWATER4	Pegivirus_A	1	2614520	121935
aWATER4	Zaire_ebolavirus	22	2614520	121935
aWATER5	Human_mastadenovirus_C	2	366968	121935
aWATER5	Human_papillomavirus	2	366968	121935
aWATER5	Murine_leukemia_virus	8	366968	121935
aWATER5	Zaire_ebolavirus	3	366968	121935
bk041	Human_mastadenovirus_C	26	1762200	200220
bk041	Human_respirovirus_1	11	1762200	200220
bk041	Lassa_mammarenavirus	1	1762200	200220
bk048	Human_respirovirus_1	3	625266	200314
bn047	Betapapillomavirus_1	2	2311624	200314
bn047	Betapapillomavirus_2	2	2311624	200314
bn047	Human_mastadenovirus_C	48	2311624	200314
bn047	Human_papillomavirus	3	2311624	200314
bn047	Lassa_mammarenavirus	1	2311624	200314
bn047	Nupapillomavirus_1	2	2311624	200314
bp049	Human_papillomavirus	2	2506984	200314
bp049	Human_respirovirus_1	1	2506984	200314
bp049	Lassa_mammarenavirus	18065	2506984	200314
bw040	Human_mastadenovirus_C	4	904712	200220
bw040	Lassa_mammarenavirus	20	904712	200220
c0168	Betapapillomavirus_1	2	886700	190524
c0168	Human_mastadenovirus_C	12	886700	190524
c0168	Lassa_mammarenavirus	53	886700	190524
c0168	Yellow_fever_virus	2	886700	190524
c0172	Betapapillomavirus_1	2	833178	190524
c0172	Gammapapillomavirus_1	4	833178	190524
c0172	Human_mastadenovirus_C	18	833178	190524
c0172	Lassa_mammarenavirus	44	833178	190524
c0172	Yellow_fever_virus	1	833178	190524
c0185	Alphapolyomavirus_quintihominis	2	838366	190703
c0185	Human_mastadenovirus_C	8	838366	190703
c0185	Lassa_mammarenavirus	419	838366	190703
ck080	Human_mastadenovirus_C	2	2169046	180802_M03472
ck080	Lassa_mammarenavirus	14	2169046	180802_M03472
ck080	Zaire_ebolavirus	487	2169046	180802_M03472
ck092	Human_endogenous_retrovirus	3	6771400	180802_M50197
ck092	Lassa_mammarenavirus	67	6771400	180802_M50197
ck096	Lassa_mammarenavirus	3	1091674	180809
ck096	Zaire_ebolavirus	4	1091674	180809
ck099	Human_endogenous_retrovirus	1	3855036	180809
ck099	Human_respirovirus_1	28	3855036	180809
ck099	Lassa_mammarenavirus	1	3855036	180809
ck099	Zaire_ebolavirus	18	3855036	180809
ck198	Lassa_mammarenavirus	3	3672304	190710
ck198	Yellow_fever_virus	1	3672304	190710
ck205	Human_respirovirus_1	1	3245668	191213
ck215	Enterovirus_B	2	1341040	200213
ck215	Human_respirovirus_1	17	1341040	200213
ck215	Lassa_mammarenavirus	103	1341040	200213
ck215	Yellow_fever_virus	3	1341040	200213
ck217	Betapapillomavirus_3	2	3157194	190321
ck217	Human_respirovirus_1	12	3157194	190321
ck229	Hepatitis_B_virus	1	893658	200303
ck229	Human_mastadenovirus_C	2	893658	200303
ck229	Human_respirovirus_1	2	893658	200303
ck229	Lassa_mammarenavirus	4	893658	200303
ck232	Human_respirovirus_1	12	1955944	180802_M03472
ck232	Lassa_mammarenavirus	1	1955944	180802_M03472
ck232	Zaire_ebolavirus	15	1955944	180802_M03472
cm074	Lassa_mammarenavirus	1	681398	180802_M03472
cm074	Zaire_ebolavirus	95253	681398	180802_M03472
cm078	Lassa_mammarenavirus	41	1621416	180802_M03472
cm078	Zaire_ebolavirus	178774	1621416	180802_M03472
cm082	Human_respirovirus_1	4	3057596	180802_M03472
cm082	Lassa_mammarenavirus	33	3057596	180802_M03472
cm082	Zaire_ebolavirus	285686	3057596	180802_M03472
cm098	Human_respirovirus_1	1	1602638	180809
cm098	Lassa_mammarenavirus	17	1602638	180809
cm098	Zaire_ebolavirus	216695	1602638	180809
cm120	Lassa_mammarenavirus	331	3025580	180817
cm120	Pegivirus_C	1	3025580	180817
cm120	Zaire_ebolavirus	282073	3025580	180817
cm231	Lassa_mammarenavirus	5	1472294	180802_M03472
cm231	Zaire_ebolavirus	188989	1472294	180802_M03472
cn075	Human_mastadenovirus_C	8	793910	180802_M03472
cn075	Lassa_mammarenavirus	385	793910	180802_M03472
cn075	Murine_leukemia_virus	4	793910	180802_M03472
cn075	Zaire_ebolavirus	406	793910	180802_M03472
cn083	Human_mastadenovirus_C	2	160896	180802_M50197
cn083	Human_papillomavirus	2	160896	180802_M50197
cn083	Lassa_mammarenavirus	7	160896	180802_M50197
cn083	Murine_leukemia_virus	10	160896	180802_M50197
cn095	Lassa_mammarenavirus	52	447830	180802_M50197
cn095	Murine_leukemia_virus	3	447830	180802_M50197
cn103	Lassa_mammarenavirus	14	89082	180809
cn103	Zaire_ebolavirus	47	89082	180809
cn105	Human_mastadenovirus_C	4	800490	180809
cn105	Human_respirovirus_1	1	800490	180809
cn105	Lassa_mammarenavirus	160	800490	180809
cn105	Murine_leukemia_virus	10	800490	180809
cn105	Zaire_ebolavirus	229	800490	180809
cn193	Human_mastadenovirus_C	21	295580	190708
cn193	Human_papillomavirus	4	295580	190708
cn199	Human_mastadenovirus_C	27	637650	190710
cn199	Human_papillomavirus	7	637650	190710
cn204	Betapapillomavirus_2	4	986112	191213
cn204	Human_mastadenovirus_C	4	986112	191213
cn204	Human_papillomavirus	2	986112	191213
cn204	Murine_leukemia_virus	4	986112	191213
cn214	Betapapillomavirus_1	2	2381290	200213
cn214	Betapapillomavirus_2	4	2381290	200213
cn214	Enterovirus_B	2	2381290	200213
cn214	Human_adenovirus_sp	2	2381290	200213
cn214	Kadipiro_virus	12	2381290	200213
cn214	Lassa_mammarenavirus	9	2381290	200213
cn214	Nupapillomavirus_1	3	2381290	200213
cn214	Yellow_fever_virus	1	2381290	200213
cn216	Enterovirus_B	124	1115122	190321
cn216	Human_enterovirus	1	1115122	190321
cn216	Kadipiro_virus	2	1115122	190321
cn216	Murine_leukemia_virus	2	1115122	190321
cn216	Yellow_fever_virus	1	1115122	190321
cn224	Yellow_fever_virus	244	77878	190510
dK562_01_180419	Zaire_ebolavirus	2	25033416	180419
dK562_02_180406	Lassa_mammarenavirus	2	4766	180406
dK562_02_180419	Lassa_mammarenavirus	4	2932250	180419
dK562_04_180419	Human_endogenous_retrovirus	1	15639526	180419
dK562_05_180601	Human_respirovirus_1	8	22463034	180601
dK562_05_180601	Lassa_mammarenavirus	1	22463034	180601
dK562_06_180601	Human_mastadenovirus_C	453	51751886	180601
dK562_06_180601	Human_respirovirus_1	1	51751886	180601
dK562_06_180601	Lassa_mammarenavirus	29	51751886	180601
dK562_06_180601	Murine_leukemia_virus	9	51751886	180601
dK562_06_180601	Pegivirus_A	17	51751886	180601
dK562_06_180601	Pegivirus_C	5	51751886	180601
dK562_06_180601	Zaire_ebolavirus	2126205	51751886	180601
dK562_07_180601	Human_respirovirus_1	10	29137936	180601
dK562_07_180601	Pegivirus_C	1	29137936	180601
dK562_07_180601	Zaire_ebolavirus	7	29137936	180601
dK562_08_180627	Lassa_mammarenavirus	1	2378796	180627
dK562_09_180627	Human_respirovirus_1	1	30423214	180627
dK562_09_180627	Lassa_mammarenavirus	1	30423214	180627
dK562_09_180627	Orthobunyavirus_sp	3	30423214	180627
dK562_09_180627	Zaire_ebolavirus	2	30423214	180627
dK562_10_180627	Human_respirovirus_1	11	11397538	180627
dK562_10_180627	Lassa_mammarenavirus	11	11397538	180627
dK562_10_180627	Zaire_ebolavirus	105	11397538	180627
dK562_11_180627	Human_respirovirus_1	9	17239034	180627
dK562_11_180627	Lassa_mammarenavirus	1	17239034	180627
dMAK_01_180419	Betapapillomavirus_2	2	19062322	180419
dMAK_01_180419	Human_mastadenovirus_C	4	19062322	180419
dMAK_01_180419	Zaire_ebolavirus	1002818	19062322	180419
dMAK_02_180419	Human_mastadenovirus_C	983	66064684	180419
dMAK_02_180419	Human_respirovirus_1	3	66064684	180419
dMAK_02_180419	Kadipiro_virus	1	66064684	180419
dMAK_02_180419	Lassa_mammarenavirus	128	66064684	180419
dMAK_02_180419	Zaire_ebolavirus	1928268	66064684	180419
dMAK_03_180419	Lassa_mammarenavirus	385	34899456	180419
dMAK_03_180419	Zaire_ebolavirus	891347	34899456	180419
dMAK_05_180601	Human_mastadenovirus_C	333	8873320	180601
dMAK_05_180601	Kadipiro_virus	2	8873320	180601
dMAK_05_180601	Lassa_mammarenavirus	4	8873320	180601
dMAK_05_180601	Zaire_ebolavirus	428714	8873320	180601
dMAK_06_180601	Human_respirovirus_1	5	10527226	180601
dMAK_06_180601	Lassa_mammarenavirus	1	10527226	180601
dMAK_07_180601	Human_mastadenovirus_C	218	6559492	180601
dMAK_07_180601	Lassa_mammarenavirus	3	6559492	180601
dMAK_07_180601	Zaire_ebolavirus	313739	6559492	180601
dMAK_08_180627	Human_mastadenovirus_C	480	25143424	180627
dMAK_08_180627	Lassa_mammarenavirus	10	25143424	180627
dMAK_08_180627	Marburg_marburgvirus	1	25143424	180627
dMAK_08_180627	Murine_leukemia_virus	1	25143424	180627
dMAK_08_180627	Tai_Forest_ebolavirus	2	25143424	180627
dMAK_08_180627	Zaire_ebolavirus	2683431	25143424	180627
dMAK_09_180627	Human_papillomavirus	1	22426226	180627
dMAK_09_180627	Kadipiro_virus	2	22426226	180627
dMAK_09_180627	Lassa_mammarenavirus	8	22426226	180627
dMAK_09_180627	Murine_leukemia_virus	28	22426226	180627
dMAK_09_180627	Zaire_ebolavirus	1758026	22426226	180627
dMAK_10_180627	Lassa_mammarenavirus	37	7835996	180627
dMAK_10_180627	Zaire_ebolavirus	903252	7835996	180627
dMAK_11_180627	Human_respirovirus_3	1	6593430	180627
dMAK_11_180627	Lassa_mammarenavirus	14	6593430	180627
dMAK_11_180627	Murine_leukemia_virus	2	6593430	180627
dMAK_11_180627	Zaire_ebolavirus	478253	6593430	180627
dWATER_01_180419	Human_immunodeficiency_virus_1	1	569030	180419
dWATER_01_180419	Kadipiro_virus	2462	569030	180419
dWATER_01_180419	Lassa_mammarenavirus	3	569030	180419
dWATER_01_180419	Zaire_ebolavirus	2	569030	180419
dWATER_02_180419	Betapapillomavirus_1	7	2932250	180419
dWATER_02_180419	Gammapapillomavirus_1	2	2932250	180419
dWATER_02_180419	Human_mastadenovirus_C	14	2932250	180419
dWATER_02_180419	Kadipiro_virus	4074	2932250	180419
dWATER_02_180419	Porcine_picobirnavirus	2	2932250	180419
dWATER_02_180419	Zaire_ebolavirus	112	2932250	180419
dWATER_03_180419	Human_mastadenovirus_C	626	626718	180419
dWATER_03_180419	Kadipiro_virus	2058	626718	180419
dWATER_03_180419	Lassa_mammarenavirus	51	626718	180419
dWATER_03_180419	Murine_leukemia_virus	1	626718	180419
dWATER_03_180419	Pegivirus_C	1	626718	180419
dWATER_04_180419	Human_mastadenovirus_C	1139	1976266	180419
dWATER_04_180419	Kadipiro_virus	8088	1976266	180419
dWATER_04_180419	Lassa_mammarenavirus	40	1976266	180419
dWATER_04_180419	Murine_leukemia_virus	6	1976266	180419
dWATER_04_180419	Porcine_picobirnavirus	1	1976266	180419
dWATER_04_180419	Rotavirus_A	1	1976266	180419
dWATER_04_180419	Ubei_picorna_like_virus_3	2	1976266	180419
dWATER_05_180419	Zaire_ebolavirus	5	22	180419
dWATER_06_180419	Human_respirovirus_3	1	392474	180419
dWATER_06_180419	Kadipiro_virus	1309	392474	180419
dWATER_06_180419	Lassa_mammarenavirus	3	392474	180419
dWATER_06_180419	Rotavirus_A	2	392474	180419
dWATER_06_180419	Zaire_ebolavirus	44	392474	180419
dWATER_07_180419	Kadipiro_virus	1449	795980	180419
dWATER_07_180419	Murine_leukemia_virus	3	795980	180419
dWATER_08_180419	Human_mastadenovirus_C	844	2065642	180419
dWATER_08_180419	Influenza_B_virus	4	2065642	180419
dWATER_08_180419	Kadipiro_virus	6541	2065642	180419
dWATER_08_180419	Lassa_mammarenavirus	41	2065642	180419
dWATER_08_180419	Murine_leukemia_virus	2	2065642	180419
dWATER_08_180419	Rotavirus_A	1	2065642	180419
dWATER_09_180419	Human_mastadenovirus_C	950	1454116	180419
dWATER_09_180419	Human_respirovirus_3	1	1454116	180419
dWATER_09_180419	Kadipiro_virus	5240	1454116	180419
dWATER_09_180419	Lassa_mammarenavirus	28	1454116	180419
dWATER_09_180419	Murine_leukemia_virus	3	1454116	180419
dWATER_09_180419	Pegivirus_C	7	1454116	180419
dWATER_09_180419	Porcine_picobirnavirus	1	1454116	180419
dWATER_09_180419	Rotavirus_A	2	1454116	180419
dWATER_09_180419	Ubei_picorna_like_virus_3	4	1454116	180419
dWATER_10_180601	Human_immunodeficiency_virus_1	12	410296	180601
dWATER_10_180601	Human_mastadenovirus_C	160	410296	180601
dWATER_10_180601	Kadipiro_virus	408	410296	180601
dWATER_10_180601	Lassa_mammarenavirus	21	410296	180601
dWATER_10_180601	Zaire_ebolavirus	68	410296	180601
dWATER_11_180601	Alphapapillomavirus_2	2	1356480	180601
dWATER_11_180601	Human_immunodeficiency_virus_1	25	1356480	180601
dWATER_11_180601	Human_mastadenovirus_C	263	1356480	180601
dWATER_11_180601	Kadipiro_virus	644	1356480	180601
dWATER_11_180601	Lassa_mammarenavirus	46	1356480	180601
dWATER_11_180601	Murine_leukemia_virus	1	1356480	180601
dWATER_12_180601	Human_mastadenovirus_C	863	269188	180601
dWATER_12_180601	Human_respirovirus_3	3	269188	180601
dWATER_12_180601	Lassa_mammarenavirus	4	269188	180601
dWATER_12_180601	Murine_leukemia_virus	24	269188	180601
dWATER_12_180601	Zaire_ebolavirus	11	269188	180601
dWATER_13_180601	Human_mastadenovirus_C	1386	430902	180601
dWATER_13_180601	Lassa_mammarenavirus	14	430902	180601
dWATER_13_180601	Murine_leukemia_virus	7	430902	180601
dWATER_13_180601	Pegivirus_A	1	430902	180601
dWATER_13_180601	Pegivirus_C	13	430902	180601
dWATER_13_180601	Zaire_ebolavirus	268	430902	180601
dWATER_14_180601	Human_mastadenovirus_C	383	424584	180601
dWATER_14_180601	Kadipiro_virus	852	424584	180601
dWATER_14_180601	Lassa_mammarenavirus	11	424584	180601
dWATER_14_180601	Zaire_ebolavirus	18	424584	180601
dWATER_15_180601	Human_mastadenovirus_C	802	974732	180601
dWATER_15_180601	Human_respirovirus_3	1	974732	180601
dWATER_15_180601	Lassa_mammarenavirus	8	974732	180601
dWATER_15_180601	Zaire_ebolavirus	12	974732	180601
dWATER_16_180627	Human_mastadenovirus_C	1639	1711816	180627
dWATER_16_180627	Lassa_mammarenavirus	9	1711816	180627
dWATER_16_180627	Murine_leukemia_virus	13	1711816	180627
dWATER_16_180627	Zaire_ebolavirus	5	1711816	180627
dWATER_17_180627	Human_mastadenovirus_C	1516	1522536	180627
dWATER_17_180627	Kadipiro_virus	2799	1522536	180627
dWATER_17_180627	Lassa_mammarenavirus	19	1522536	180627
dWATER_17_180627	Murine_leukemia_virus	4	1522536	180627
dWATER_17_180627	Rotavirus_A	2	1522536	180627
dWATER_17_180627	Zaire_ebolavirus	8	1522536	180627
dWATER_18_180627	Alphapapillomavirus_4	5	6241428	180627
dWATER_18_180627	Kadipiro_virus	9402	6241428	180627
dWATER_18_180627	Lasius_niger_virus_1	4	6241428	180627
dWATER_18_180627	Lassa_mammarenavirus	18	6241428	180627
dWATER_18_180627	Murine_leukemia_virus	15	6241428	180627
dWATER_18_180627	Rotavirus_A	2	6241428	180627
dWATER_18_180627	Zaire_ebolavirus	28	6241428	180627
dWATER_19_180627	Human_respirovirus_3	1	10982678	180627
dWATER_19_180627	Kadipiro_virus	10832	10982678	180627
dWATER_19_180627	Lassa_mammarenavirus	6	10982678	180627
dWATER_19_180627	Murine_leukemia_virus	22	10982678	180627
dWATER_19_180627	Rotavirus_A	2	10982678	180627
dWATER_19_180627	Zaire_ebolavirus	15	10982678	180627
dWATER_20_180627	Human_papillomavirus	2	725304	180627
dWATER_20_180627	Kadipiro_virus	725	725304	180627
dWATER_20_180627	Lassa_mammarenavirus	58	725304	180627
dWATER_20_180627	Murine_leukemia_virus	15	725304	180627
dWATER_20_180627	Pegivirus_C	3	725304	180627
dWATER_20_180627	Zaire_ebolavirus	25	725304	180627
dWATER_21_180627	Kadipiro_virus	8186	3830488	180627
dWATER_21_180627	Lassa_mammarenavirus	186	3830488	180627
dWATER_21_180627	Murine_leukemia_virus	25	3830488	180627
dWATER_21_180627	Rotavirus_A	4	3830488	180627
dWATER_21_180627	Ubei_picorna_like_virus_3	1	3830488	180627
dWATER_21_180627	Zaire_ebolavirus	110	3830488	180627
dWATER_22_180627	Kadipiro_virus	6494	2370114	180627
dWATER_22_180627	Lassa_mammarenavirus	5	2370114	180627
dWATER_22_180627	Murine_leukemia_virus	83	2370114	180627
dWATER_22_180627	Zaire_ebolavirus	4	2370114	180627
dWATER_23_180627	Gammapapillomavirus_sp	3	1555308	180627
dWATER_23_180627	Human_adenovirus_sp	4	1555308	180627
dWATER_23_180627	Human_immunodeficiency_virus_1	1	1555308	180627
dWATER_23_180627	Kadipiro_virus	3060	1555308	180627
dWATER_23_180627	Lassa_mammarenavirus	45	1555308	180627
dWATER_23_180627	Murine_leukemia_virus	9	1555308	180627
dWATER_23_180627	Zaire_ebolavirus	11	1555308	180627
dWATER_05_180406	Betapapillomavirus_1	2	64632	180406
dWATER_05_180406	Human_mastadenovirus_C	165	64632	180406
dWATER_05_180406	Kadipiro_virus	311	64632	180406
dWATER_05_180406	Lassa_mammarenavirus	14	64632	180406

## Sheet: assembly
sample	virus	reads	assembly_length	ref_genome_length	de_novo
b0009	Aichivirus_A	6	0	8251	0
UAFI_NGA_2018_01	Anelloviridae_sp	14	0	3120	0
UAFI_NGA_2018_03	Anelloviridae_sp	66	0	3120	0
UAFI_NGA_2018_05	Anelloviridae_sp	5	0	3120	0
UAFI_NGA_2018_25	Anelloviridae_sp	5	0	3120	0
UAFI_NGA_2018_29	Anelloviridae_sp	123	0	3120	0
UAFI_NGA_2018_32	Anelloviridae_sp	1806	1071	3120	0
UAFI_NGA_2018_39	Anelloviridae_sp	21	0	3120	0
UAFI_NGA_2018_42	Anelloviridae_sp	11	0	3120	0
UAFI_NGA_2018_43	Anelloviridae_sp	5	0	3120	0
UAFI_NGA_2018_48	Anelloviridae_sp	11	0	3120	0
UAFI_NGA_2018_68	Anelloviridae_sp	428	85	3120	0
UAFI_NGA_2018_74	Anelloviridae_sp	5	0	3120	0
UAFI_NGA_2018_98	Anelloviridae_sp	5	0	3120	0
b0009	Anelloviridae_sp	71	343	3120	0
b0028	Anelloviridae_sp	29	0	3120	0
LASV0470-ONDO-2018	Anelloviridae_sp	6	0	3120	0
UAFI_NGA_2018_32	Anelloviridae_sp__ctHLs5	53	2285	3773	0
UAFI_NGA_2018_32	Anellovirus_cya_2019	123	62	3651	0
LASV0439-ONDO-2018	Banna_virus	7	0	20682	0
b0029	Betapapillomavirus_1	6	0	7567	0
b0044	Betapapillomavirus_1	5	0	7567	0
c0200	Betapapillomavirus_1	22	0	7567	0
LASV0248-EDO-2017	Betapapillomavirus_1	5	0	7567	0
LASV0189-ONDO-2018	Betapapillomavirus_1	30	0	7567	0
c0228	Betapapillomavirus_2	6	0	7434	0
LASV0460-ONDO-2018	Betapapillomavirus_2	8	0	7434	0
c0203	Betapapillomavirus_3	6	0	7560	0
LASV0167-ONDO-2018	Betapapillomavirus_3	6	0	7560	0
LASV0352-EDO-2018	Dicistroviridae_TZ_1	4655	8944	9267	0
LASV0380-EDO-2018	Dicistroviridae_TZ_1	270	7840	9267	0
LASV0326-EDO-2018	Dicistroviridae_TZ_2	6	0	9266	0
LASV0352-EDO-2018	Dicistroviridae_TZ_2	2074	8976	9266	0
LASV0352-EDO-2018	Dicistroviridae_TZ_3	2875	8929	9263	0
LASV0380-EDO-2018	Dicistroviridae_TZ_3	395	7350	9263	0
LASV0240-ONDO-2017	Enterovirus_A	8	352	8170	0
LASV0246-EDO-2017	Enterovirus_A	41	716	8170	0
LASV0072-ONDO-2017	Enterovirus_A	57	715	8170	0
LASV0248-EDO-2017	Enterovirus_A	85	715	8170	0
LASV0249-EDO-2017	Enterovirus_A	53	703	8170	0
LASV0250-EDO-2017	Enterovirus_A	18	430	8170	0
LASV0073-EDO-2017	Enterovirus_A	15	468	8170	0
LASV0253-EDO-2017	Enterovirus_A	31	486	8170	0
LASV0254-EDO-2017	Enterovirus_A	17	358	8170	0
LASV0256-EDO-2017	Enterovirus_A	15	470	8170	0
LASV0076-EDO-2017	Enterovirus_A	9	282	8170	0
LASV0258-EDO-2017	Enterovirus_A	67	715	8170	0
LASV0270-EDO-2017	Enterovirus_A	15	284	8170	0
LASV0274-EDO-2017	Enterovirus_A	31	664	8170	0
b0012	Enterovirus_B	6	0	7398	1
b0013	Enterovirus_B	2747	7055	7399	1
LASV0297-ONDO-2017	Gammapapillomavirus_1	14	0	7353	0
LASV0327-EDO-2018	Gammapapillomavirus_1	14	0	7353	0
LASV0191-ONDO-2018	Gammapapillomavirus_1	5	0	7353	0
LASV0141-EDO-2018	Gammapapillomavirus_24	5	0	7392	0
UAFI_NGA_2018_05	Gammapapillomavirus_9	20	0	7301	0
LASV0389-ONDO-2018	Gammapapillomavirus_9	5	0	7301	0
UAFI_NGA_2018_42	Hepacivirus_C	8	85	9646	0
UAFI_NGA_2018_09	Hepatitis_B_virus	6	0	3182	0
UAFI_NGA_2018_42	Hepatitis_B_virus	55	701	3182	0
UAFI_NGA_2018_75	Hepatitis_B_virus	7	0	3182	0
UAFI_NGA_2018_93	Hepatitis_B_virus	415	1459	3182	0
c0084	Hepatitis_B_virus	7	0	3182	0
LASV0069-EDO-2017	Hepatitis_B_virus	10	0	3182	0
LASV0298-EDO-2017	Hepatitis_B_virus	5	0	3182	0
LASV0104-ONDO-2017	Hepatitis_B_virus	37	76	3182	0
LASV0328-KOGI-2018	Hepatitis_B_virus	1215	2436	3182	0
LASV0385-EDO-2018	Hepatitis_B_virus	6	0	3182	0
LASV0165-EBONYI-2018	Hepatitis_B_virus	19	0	3182	0
b0009	Hepatovirus_A	362	4189	7478	0
LASV0198-EDO-2018	Hepatovirus_A	459	5765	7478	0
LASV0145-EDO-2018	Human_adenovirus_sp	25	1350	35937	0
c0219	Human_associated_gemykibivirus_2	5	0	2205	0
UAFI_NGA_2018_46	Human_astrovirus	47	57	6813	0
UAFI_NGA_2018_68	Human_betaherpesvirus_5	10	0	158942	0
LASV0372-EDO-2018	Human_betaherpesvirus_6	303	1699	162735	0
UAFI_NGA_2018_14	Human_blood_associated_dicistrovirus	8	0	9566	0
UAFI_NGA_2018_16	Human_blood_associated_dicistrovirus	31	66	9566	0
UAFI_NGA_2018_25	Human_blood_associated_dicistrovirus	21	49	9566	0
UAFI_NGA_2018_30	Human_blood_associated_dicistrovirus	12	61	9566	0
UAFI_NGA_2018_35	Human_blood_associated_dicistrovirus	12	39	9566	0
UAFI_NGA_2018_47	Human_blood_associated_dicistrovirus	5	0	9566	0
UAFI_NGA_2018_51	Human_blood_associated_dicistrovirus	14	0	9566	0
UAFI_NGA_2018_62	Human_blood_associated_dicistrovirus	10	0	9566	0
LASV0290-EDO-2017	Human_blood_associated_dicistrovirus	65	457	9566	0
LASV0294-EDO-2017	Human_blood_associated_dicistrovirus	29	85	9566	0
LASV0096-ONDO-2017	Human_blood_associated_dicistrovirus	32	70	9566	0
LASV0296-EDO-2017	Human_blood_associated_dicistrovirus	20	0	9566	0
LASV0297-ONDO-2017	Human_blood_associated_dicistrovirus	9	0	9566	0
LASV0298-EDO-2017	Human_blood_associated_dicistrovirus	31	49	9566	0
LASV0098-EDO-2017	Human_blood_associated_dicistrovirus	9	0	9566	0
LASV0299-EDO-2017	Human_blood_associated_dicistrovirus	20	0	9566	0
LASV0300-EDO-2017	Human_blood_associated_dicistrovirus	10	0	9566	0
LASV0301-EDO-2017	Human_blood_associated_dicistrovirus	41	136	9566	0
LASV0116-EDO-2018	Human_blood_associated_dicistrovirus	16	58	9566	0
LASV0320-EBONYI-2018	Human_blood_associated_dicistrovirus	20	39	9566	0
LASV0340-EBONYI-2018	Human_blood_associated_dicistrovirus	5	0	9566	0
LASV0348-EDO-2018	Human_blood_associated_dicistrovirus	41	114	9566	0
LASV0373-EDO-2018	Human_blood_associated_dicistrovirus	25	22	9566	0
LASV0160-KOGI-2018	Human_blood_associated_dicistrovirus	86	430	9566	0
LASV0381-ONDO-2018	Human_blood_associated_dicistrovirus	7	0	9566	0
LASV0386-EDO-2018	Human_blood_associated_dicistrovirus	2029	8528	9566	0
LASV0401-ABIA-2018	Human_blood_associated_dicistrovirus	6	0	9566	0
LASV0415-EDO-2018	Human_blood_associated_dicistrovirus	5	0	9566	0
LASV0197-EDO-2018	Human_blood_associated_dicistrovirus	16	103	9566	0
LASV0457-EDO-2018	Human_blood_associated_dicistrovirus	136	1876	9566	0
LASV0209-KOGI-2018	Human_blood_associated_dicistrovirus	6	0	9566	0
LASV0172-ONDO-2018	Human_blood_associated_partitivirus	20	71	2168	0
LASV0316-EDO-2018	Human_endogenous_retrovirus	5	240	9472	0
b0013	Human_enterovirus	323	455	7389	1
UAFI_NGA_2018_39	Human_gammaherpesvirus_4	5	0	171823	0
UAFI_NGA_2018_58	Human_gammaherpesvirus_4	15	0	171823	0
b0025	Human_gammaherpesvirus_4	9	0	171823	0
b0026	Human_gammaherpesvirus_4	28	103	171823	0
b0027	Human_gammaherpesvirus_4	6	0	171823	0
b0028	Human_gammaherpesvirus_4	39	0	171823	0
LASV0083-ONDO-2017	Human_gammaherpesvirus_4	5	0	171823	0
LASV0086-EDO-2017	Human_gammaherpesvirus_4	10	0	171823	0
LASV0389-ONDO-2018	Human_gammaherpesvirus_4	38	0	171823	0
LASV0168-DELTA-2018	Human_gammaherpesvirus_4	6	0	171823	0
LASV0183-ONDO-2018	Human_gammaherpesvirus_4	28	90	171823	0
LASV0195-EBONYI-2018	Human_gammaherpesvirus_4	7	0	171823	0
LASV0196-EDO-2018	Human_gammaherpesvirus_4	21	0	171823	0
LASV0202-EDO-2018	Human_gammaherpesvirus_4	11	0	171823	0
LASV0203-ONDO-2018	Human_gammaherpesvirus_4	144	794	171823	0
LASV0478-EDO-2018	Human_gammaherpesvirus_4	6	0	171823	0
LASV0216-EDO-2018	Human_gammaherpesvirus_4	54	2	171823	0
UAFI_NGA_2018_09	Human_gammaherpesvirus_8	13	0	137969	0
UAFI_NGA_2018_29	Human_gammaherpesvirus_8	821	7501	137969	0
LASV0479-ONDO-2018	Human_immunodeficiency_virus	7	0	9181	0
UAFI_NGA_2018_10	Human_immunodeficiency_virus_1	6	0	9181	0
UAFI_NGA_2018_11	Human_immunodeficiency_virus_1	6	0	9181	0
UAFI_NGA_2018_13	Human_immunodeficiency_virus_1	6	0	9181	0
UAFI_NGA_2018_14	Human_immunodeficiency_virus_1	5	0	9181	0
UAFI_NGA_2018_16	Human_immunodeficiency_virus_1	5	0	9181	0
UAFI_NGA_2018_17	Human_immunodeficiency_virus_1	9	0	9181	0
UAFI_NGA_2018_24	Human_immunodeficiency_virus_1	5	0	9181	0
UAFI_NGA_2018_32	Human_immunodeficiency_virus_1	508	751	9181	0
UAFI_NGA_2018_37	Human_immunodeficiency_virus_1	101376	9162	9181	1
UAFI_NGA_2018_39	Human_immunodeficiency_virus_1	4391	3834	9181	0
UAFI_NGA_2018_44	Human_immunodeficiency_virus_1	9	0	9181	0
UAFI_NGA_2018_61	Human_immunodeficiency_virus_1	5	0	9181	0
UAFI_NGA_2018_68	Human_immunodeficiency_virus_1	890	1964	9181	0
LASV0247-EDO-2017	Human_immunodeficiency_virus_1	34806	5147	9181	0
LASV0332-ONDO-2018	Human_immunodeficiency_virus_1	6280	3341	9181	0
LASV0334-ONDO-2018	Human_immunodeficiency_virus_1	8	0	9181	0
LASV0335-ONDO-2018	Human_immunodeficiency_virus_1	14668	3992	9181	0
LASV0160-KOGI-2018	Human_immunodeficiency_virus_1	31	466	9181	0
LASV0165-EBONYI-2018	Human_immunodeficiency_virus_1	5	0	9181	0
LASV0173-EDO-2018	Human_immunodeficiency_virus_1	13	71	9181	0
LASV0479-ONDO-2018	Human_immunodeficiency_virus_1	39869	4041	9181	0
UAFI_NGA_2018_33	Human_mastadenovirus_C	6	0	35937	0
c0084	Human_mastadenovirus_C	6	0	35937	0
c0161	Human_mastadenovirus_C	75	1250	35937	0
c0166	Human_mastadenovirus_C	109	2100	35937	0
c0179	Human_mastadenovirus_C	34	626	35937	0
c0209	Human_mastadenovirus_C	8	39	35937	0
c0233	Human_mastadenovirus_C	8	0	35937	0
LASV0134-EDO-2018	Human_papillomavirus	7	0	7255	0
LASV0189-ONDO-2018	Human_papillomavirus	7	0	7255	0
LASV0191-ONDO-2018	Human_papillomavirus	32	0	7255	0
LASV0485-ONDO-2018	Human_papillomavirus	8	0	7255	0
c0181	Human_polyomavirus_5	6	0	5387	0
UAFI_NGA_2018_20	Human_polyomavirus_7	8	0	4952	0
UAFI_NGA_2018_24	Human_polyomavirus_7	6	0	4952	0
UAFI_NGA_2018_79	Human_respirovirus_1	81	0	15554	0
UAFI_NGA_2018_81	Human_respirovirus_1	76	0	15554	0
UAFI_NGA_2018_83	Human_respirovirus_1	232	0	15554	0
UAFI_NGA_2018_84	Human_respirovirus_1	157	0	15554	0
b0013	Human_respirovirus_1	19	0	15554	0
b0054	Human_respirovirus_1	8	0	15554	0
c0086	Human_respirovirus_1	11	0	15554	0
c0091	Human_respirovirus_1	10	0	15554	0
c0106	Human_respirovirus_1	23	0	15554	0
c0141	Human_respirovirus_1	8	0	15554	0
c0233	Human_respirovirus_1	30	0	15554	0
LASV0238-EDO-2017	Human_respirovirus_1	17	0	15554	0
LASV0065-ONDO-2017	Human_respirovirus_1	29	0	15554	0
LASV0067-EDO-2017	Human_respirovirus_1	7	0	15554	0
LASV0068-ONDO-2017	Human_respirovirus_1	10	0	15554	0
LASV0241-ONDO-2017	Human_respirovirus_1	5	0	15554	0
LASV0242-EDO-2017	Human_respirovirus_1	11	0	15554	0
LASV0243-EDO-2017	Human_respirovirus_1	13	0	15554	0
LASV0069-EDO-2017	Human_respirovirus_1	12	0	15554	0
LASV0245-EDO-2017	Human_respirovirus_1	13	0	15554	0
LASV0071-EDO-2017	Human_respirovirus_1	12	0	15554	0
LASV0072-ONDO-2017	Human_respirovirus_1	7	0	15554	0
LASV0073-EDO-2017	Human_respirovirus_1	6	0	15554	0
LASV0075-EDO-2017	Human_respirovirus_1	10	0	15554	0
LASV0076-EDO-2017	Human_respirovirus_1	5	0	15554	0
LASV0259-EDO-2017	Human_respirovirus_1	10	0	15554	0
LASV0261-KOGI-2017	Human_respirovirus_1	10	0	15554	0
LASV0262-EDO-2017	Human_respirovirus_1	6	0	15554	0
LASV0263-ENUGU-2017	Human_respirovirus_1	10	0	15554	0
LASV0077-EDO-2017	Human_respirovirus_1	7	0	15554	0
LASV0269-EDO-2017	Human_respirovirus_1	25	0	15554	0
LASV0079-EDO-2017	Human_respirovirus_1	8	0	15554	0
LASV0272-EDO-2017	Human_respirovirus_1	6	0	15554	0
LASV0273-EDO-2017	Human_respirovirus_1	26	0	15554	0
LASV0274-EDO-2017	Human_respirovirus_1	16	0	15554	0
LASV0081-EDO-2017	Human_respirovirus_1	9	0	15554	0
LASV0275-ENUGU-2017	Human_respirovirus_1	33	0	15554	0
LASV0082-EDO-2017	Human_respirovirus_1	18	0	15554	0
LASV0276-EDO-2017	Human_respirovirus_1	8	0	15554	0
LASV0278-ONDO-2017	Human_respirovirus_1	74	0	15554	0
LASV0280-RIVERS-2017	Human_respirovirus_1	13	0	15554	0
LASV0084-EDO-2017	Human_respirovirus_1	18	0	15554	0
LASV0085-EDO-2017	Human_respirovirus_1	13	0	15554	0
LASV0086-EDO-2017	Human_respirovirus_1	16	0	15554	0
LASV0281-ONDO-2017	Human_respirovirus_1	18	0	15554	0
LASV0282-EDO-2017	Human_respirovirus_1	16	0	15554	0
LASV0088-EDO-2017	Human_respirovirus_1	10	0	15554	0
LASV0286-EDO-2017	Human_respirovirus_1	5	0	15554	0
LASV0093-EDO-2017	Human_respirovirus_1	16	0	15554	0
LASV0096-ONDO-2017	Human_respirovirus_1	14	0	15554	0
LASV0295-EDO-2017	Human_respirovirus_1	8	0	15554	0
LASV0097-EDO-2017	Human_respirovirus_1	92	0	15554	0
LASV0098-EDO-2017	Human_respirovirus_1	5	0	15554	0
LASV0099-EDO-2017	Human_respirovirus_1	6	0	15554	0
LASV0299-EDO-2017	Human_respirovirus_1	10	0	15554	0
LASV0101-EDO-2017	Human_respirovirus_1	29	0	15554	0
LASV0301-EDO-2017	Human_respirovirus_1	9	0	15554	0
LASV0103-EDO-2017	Human_respirovirus_1	7	0	15554	0
LASV0303-EDO-2017	Human_respirovirus_1	11	0	15554	0
LASV0305-EDO-2017	Human_respirovirus_1	10	0	15554	0
LASV0306-EDO-2017	Human_respirovirus_1	51	0	15554	0
LASV0307-EDO-2017	Human_respirovirus_1	15	0	15554	0
LASV0106-ONDO-2017	Human_respirovirus_1	16	0	15554	0
LASV0107-ONDO-2017	Human_respirovirus_1	9	0	15554	0
LASV0108-ONDO-2017	Human_respirovirus_1	12	0	15554	0
LASV0110-ONDO-2017	Human_respirovirus_1	15	0	15554	0
LASV0111-ONDO-2017	Human_respirovirus_1	34	0	15554	0
LASV0112-ONDO-2017	Human_respirovirus_1	9	0	15554	0
LASV0312-ONDO-2018	Human_respirovirus_1	6	0	15554	0
LASV0116-EDO-2018	Human_respirovirus_1	8	0	15554	0
LASV0117-ONDO-2018	Human_respirovirus_1	10	0	15554	0
LASV0115-ONDO-2018	Human_respirovirus_1	6	0	15554	0
LASV0114-ONDO-2018	Human_respirovirus_1	12	0	15554	0
LASV0118-EDO-2018	Human_respirovirus_1	8	0	15554	0
LASV0314-EDO-2018	Human_respirovirus_1	7	0	15554	0
LASV0122-ONDO-2018	Human_respirovirus_1	5	0	15554	0
LASV0315-ONDO-2018	Human_respirovirus_1	5	0	15554	0
LASV0317-ONDO-2018	Human_respirovirus_1	9	0	15554	0
LASV0127-EBONYI-2018	Human_respirovirus_1	24	0	15554	0
LASV0119.2-EDO-2018	Human_respirovirus_1	8	0	15554	0
LASV0322-EDO-2018	Human_respirovirus_1	9	0	15554	0
LASV0133-EDO-2018	Human_respirovirus_1	6	0	15554	0
LASV0325-ONDO-2018	Human_respirovirus_1	7	0	15554	0
LASV0131-ONDO-2018	Human_respirovirus_1	6	0	15554	0
LASV0132-ONDO-2018	Human_respirovirus_1	9	0	15554	0
LASV0326-EDO-2018	Human_respirovirus_1	5	0	15554	0
LASV0327-EDO-2018	Human_respirovirus_1	9	0	15554	0
LASV0328-KOGI-2018	Human_respirovirus_1	8	0	15554	0
LASV0142-IMO-2018	Human_respirovirus_1	7	0	15554	0
LASV0335-ONDO-2018	Human_respirovirus_1	5	0	15554	0
LASV0336-EDO-2018	Human_respirovirus_1	7	0	15554	0
LASV0144-ONDO-2018	Human_respirovirus_1	6	0	15554	0
LASV0342-ONDO-2018	Human_respirovirus_1	6	0	15554	0
LASV0145-EDO-2018	Human_respirovirus_1	7	0	15554	0
LASV0343-EDO-2018	Human_respirovirus_1	13	0	15554	0
LASV0493-EDO-2018	Human_respirovirus_1	15	0	15554	0
LASV0148-UNKNOWN-2018	Human_respirovirus_1	11	0	15554	0
LASV0344-EDO-2018	Human_respirovirus_1	6	0	15554	0
LASV0345-EDO-2018	Human_respirovirus_1	6	0	15554	0
LASV0149-KOGI-2018	Human_respirovirus_1	26	0	15554	0
LASV0346-EDO-2018	Human_respirovirus_1	14	0	15554	0
LASV0347-EDO-2018	Human_respirovirus_1	18	0	15554	0
LASV0351-EDO-2018	Human_respirovirus_1	11	0	15554	0
LASV0354-EDO-2018	Human_respirovirus_1	7	0	15554	0
LASV0355-ONDO-2018	Human_respirovirus_1	12	0	15554	0
LASV0356-EDO-2018	Human_respirovirus_1	6	0	15554	0
LASV0357-EDO-2018	Human_respirovirus_1	10	0	15554	0
LASV0358-EDO-2018	Human_respirovirus_1	6	0	15554	0
LASV0154-TARABA-2018	Human_respirovirus_1	6	0	15554	0
LASV0359-EDO-2018	Human_respirovirus_1	10	0	15554	0
LASV0156-ONDO-2018	Human_respirovirus_1	9	0	15554	0
LASV0361-ONDO-2018	Human_respirovirus_1	9	0	15554	0
LASV0230-DELTA-2018	Human_respirovirus_1	10	0	15554	0
LASV0365-EDO-2018	Human_respirovirus_1	6	0	15554	0
LASV0366-EDO-2018	Human_respirovirus_1	7	0	15554	0
LASV0367-EDO-2018	Human_respirovirus_1	8	0	15554	0
LASV0368-EDO-2018	Human_respirovirus_1	13	0	15554	0
LASV0158-EDO-2018	Human_respirovirus_1	9	0	15554	0
LASV0373-EDO-2018	Human_respirovirus_1	16	0	15554	0
LASV0374-EDO-2018	Human_respirovirus_1	9	0	15554	0
LASV0377-EDO-2018	Human_respirovirus_1	14	0	15554	0
LASV0379-EDO-2018	Human_respirovirus_1	17	0	15554	0
LASV0380-EDO-2018	Human_respirovirus_1	6	0	15554	0
LASV0400-DELTA-2018	Human_respirovirus_1	8	0	15554	0
LASV0401-ABIA-2018	Human_respirovirus_1	9	0	15554	0
LASV0171-EDO-2018	Human_respirovirus_1	5	0	15554	0
LASV0176-EDO-2018	Human_respirovirus_1	23	0	15554	0
LASV0179-UNKNOWN-2018	Human_respirovirus_1	20	0	15554	0
LASV0181-UNKNOWN-2018	Human_respirovirus_1	11	0	15554	0
LASV0407-EDO-2018	Human_respirovirus_1	19	0	15554	0
LASV0187-EDO-2018	Human_respirovirus_1	8	0	15554	0
LASV0411-EDO-2018	Human_respirovirus_1	16	0	15554	0
LASV0412-EDO-2018	Human_respirovirus_1	30	0	15554	0
LASV0415-EDO-2018	Human_respirovirus_1	14	0	15554	0
LASV0416-EDO-2018	Human_respirovirus_1	18	0	15554	0
LASV0419-EDO-2018	Human_respirovirus_1	11	0	15554	0
LASV0426-EDO-2018	Human_respirovirus_1	12	0	15554	0
LASV0427-EDO-2018	Human_respirovirus_1	16	0	15554	0
LASV0430-EDO-2018	Human_respirovirus_1	67	0	15554	0
LASV0233-EDO-2018	Human_respirovirus_1	15	0	15554	0
LASV0432-EDO-2018	Human_respirovirus_1	7	0	15554	0
LASV0197-EDO-2018	Human_respirovirus_1	11	0	15554	0
LASV0436-EDO-2018	Human_respirovirus_1	17	0	15554	0
LASV0198-EDO-2018	Human_respirovirus_1	14	0	15554	0
LASV0201-ONDO-2018	Human_respirovirus_1	36	0	15554	0
LASV0495-EDO-2018	Human_respirovirus_1	27	0	15554	0
LASV0443-EDO-2018	Human_respirovirus_1	30	0	15554	0
LASV0202-EDO-2018	Human_respirovirus_1	23	0	15554	0
LASV0203-ONDO-2018	Human_respirovirus_1	10	0	15554	0
LASV0204-KOGI-2018	Human_respirovirus_1	15	0	15554	0
LASV0449-EDO-2018	Human_respirovirus_1	6	0	15554	0
LASV0453-EDO-2018	Human_respirovirus_1	8	0	15554	0
LASV0457-EDO-2018	Human_respirovirus_1	26	0	15554	0
LASV0237-EDO-2018	Human_respirovirus_1	10	0	15554	0
LASV0458-EDO-2018	Human_respirovirus_1	34	0	15554	0
LASV0461-ONDO-2018	Human_respirovirus_1	85	0	15554	0
LASV0474-ONDO-2018	Human_respirovirus_1	189	0	15554	0
LASV0212-EDO-2018	Human_respirovirus_1	156	0	15554	0
LASV0482-EDO-2018	Human_respirovirus_1	95	0	15554	0
LASV0483-EDO-2018	Human_respirovirus_1	19	0	15554	0
LASV0214-KOGI-2018	Human_respirovirus_1	19	0	15554	0
LASV0484-EDO-2018	Human_respirovirus_1	42	0	15554	0
LASV0490-EBONYI-2018	Human_respirovirus_1	48	0	15554	0
LASV0215-ONDO-2018	Human_respirovirus_1	59	0	15554	0
LASV0491-EDO-2018	Human_respirovirus_1	68	0	15554	0
LASV0216-EDO-2018	Human_respirovirus_1	138	0	15554	0
LASV0217-DELTA-2018	Human_respirovirus_1	18	0	15554	0
UAFI_NGA_2018_88	Influenza_A_virus	14	0	13219	0
UAFI_NGA_2018_01	Kadipiro_virus	149	53	20985	0
UAFI_NGA_2018_02	Kadipiro_virus	140	63	20985	0
UAFI_NGA_2018_04	Kadipiro_virus	14	0	20985	0
UAFI_NGA_2018_05	Kadipiro_virus	101	0	20985	0
UAFI_NGA_2018_07	Kadipiro_virus	223	0	20985	0
UAFI_NGA_2018_08	Kadipiro_virus	264	0	20985	0
UAFI_NGA_2018_09	Kadipiro_virus	107	45	20985	0
UAFI_NGA_2018_10	Kadipiro_virus	56	0	20985	0
UAFI_NGA_2018_11	Kadipiro_virus	64	87	20985	0
UAFI_NGA_2018_12	Kadipiro_virus	38	0	20985	0
UAFI_NGA_2018_13	Kadipiro_virus	66	0	20985	0
UAFI_NGA_2018_14	Kadipiro_virus	108	0	20985	0
UAFI_NGA_2018_15	Kadipiro_virus	27	0	20985	0
UAFI_NGA_2018_16	Kadipiro_virus	315	92	20985	0
UAFI_NGA_2018_17	Kadipiro_virus	241	133	20985	0
UAFI_NGA_2018_18	Kadipiro_virus	159	0	20985	0
UAFI_NGA_2018_20	Kadipiro_virus	146	82	20985	0
UAFI_NGA_2018_21	Kadipiro_virus	352	116	20985	0
UAFI_NGA_2018_23	Kadipiro_virus	173	96	20985	0
UAFI_NGA_2018_24	Kadipiro_virus	388	87	20985	0
UAFI_NGA_2018_25	Kadipiro_virus	74	0	20985	0
UAFI_NGA_2018_28	Kadipiro_virus	186	58	20985	0
UAFI_NGA_2018_29	Kadipiro_virus	106	0	20985	0
UAFI_NGA_2018_30	Kadipiro_virus	360	123	20985	0
UAFI_NGA_2018_31	Kadipiro_virus	273	93	20985	0
UAFI_NGA_2018_32	Kadipiro_virus	59	0	20985	0
UAFI_NGA_2018_33	Kadipiro_virus	46	0	20985	0
UAFI_NGA_2018_34	Kadipiro_virus	157	0	20985	0
UAFI_NGA_2018_35	Kadipiro_virus	219	114	20985	0
UAFI_NGA_2018_36	Kadipiro_virus	142	0	20985	0
UAFI_NGA_2018_37	Kadipiro_virus	257	75	20985	0
UAFI_NGA_2018_39	Kadipiro_virus	193	107	20985	0
UAFI_NGA_2018_40	Kadipiro_virus	145	53	20985	0
UAFI_NGA_2018_41	Kadipiro_virus	31	0	20985	0
UAFI_NGA_2018_42	Kadipiro_virus	215	16	20985	0
UAFI_NGA_2018_43	Kadipiro_virus	201	84	20985	0
UAFI_NGA_2018_44	Kadipiro_virus	239	77	20985	0
UAFI_NGA_2018_45	Kadipiro_virus	285	63	20985	0
UAFI_NGA_2018_46	Kadipiro_virus	218	94	20985	0
UAFI_NGA_2018_47	Kadipiro_virus	281	56	20985	0
UAFI_NGA_2018_48	Kadipiro_virus	53	0	20985	0
UAFI_NGA_2018_49	Kadipiro_virus	101	0	20985	0
UAFI_NGA_2018_50	Kadipiro_virus	229	0	20985	0
UAFI_NGA_2018_51	Kadipiro_virus	80	47	20985	0
UAFI_NGA_2018_53	Kadipiro_virus	153	82	20985	0
UAFI_NGA_2018_54	Kadipiro_virus	26	0	20985	0
UAFI_NGA_2018_55	Kadipiro_virus	191	0	20985	0
UAFI_NGA_2018_57	Kadipiro_virus	5	0	20985	0
UAFI_NGA_2018_58	Kadipiro_virus	6	0	20985	0
UAFI_NGA_2018_59	Kadipiro_virus	6	0	20985	0
UAFI_NGA_2018_61	Kadipiro_virus	291	92	20985	0
UAFI_NGA_2018_62	Kadipiro_virus	72	0	20985	0
UAFI_NGA_2018_65	Kadipiro_virus	19	0	20985	0
UAFI_NGA_2018_66	Kadipiro_virus	55	0	20985	0
UAFI_NGA_2018_67	Kadipiro_virus	91	0	20985	0
UAFI_NGA_2018_68	Kadipiro_virus	77	85	20985	0
UAFI_NGA_2018_69	Kadipiro_virus	78	0	20985	0
UAFI_NGA_2018_70	Kadipiro_virus	39	0	20985	0
UAFI_NGA_2018_71	Kadipiro_virus	18	0	20985	0
UAFI_NGA_2018_72	Kadipiro_virus	55	0	20985	0
UAFI_NGA_2018_73	Kadipiro_virus	7	0	20985	0
UAFI_NGA_2018_75	Kadipiro_virus	45	0	20985	0
UAFI_NGA_2018_76	Kadipiro_virus	85	0	20985	0
UAFI_NGA_2018_77	Kadipiro_virus	72	0	20985	0
UAFI_NGA_2018_78	Kadipiro_virus	40	0	20985	0
UAFI_NGA_2018_82	Kadipiro_virus	37	0	20985	0
UAFI_NGA_2018_83	Kadipiro_virus	8	0	20985	0
UAFI_NGA_2018_85	Kadipiro_virus	28	0	20985	0
UAFI_NGA_2018_86	Kadipiro_virus	20	0	20985	0
UAFI_NGA_2018_89	Kadipiro_virus	8	0	20985	0
UAFI_NGA_2018_91	Kadipiro_virus	52	0	20985	0
UAFI_NGA_2018_92	Kadipiro_virus	20	0	20985	0
UAFI_NGA_2018_93	Kadipiro_virus	8	0	20985	0
UAFI_NGA_2018_94	Kadipiro_virus	29	0	20985	0
UAFI_NGA_2018_95	Kadipiro_virus	87	0	20985	0
UAFI_NGA_2018_96	Kadipiro_virus	80	0	20985	0
UAFI_NGA_2018_97	Kadipiro_virus	146	0	20985	0
UAFI_NGA_2018_98	Kadipiro_virus	13	0	20985	0
LASV0151-EDO-2018	Kadipiro_virus	2237	128	20985	0
UAFI_NGA_2018_20	Lassa_mammarenavirus	41	0	10641	1
UAFI_NGA_2018_21	Lassa_mammarenavirus	166	0	10641	1
UAFI_NGA_2018_23	Lassa_mammarenavirus	236	650	10641	1
UAFI_NGA_2018_24	Lassa_mammarenavirus	11	0	10641	1
UAFI_NGA_2018_31	Lassa_mammarenavirus	5184	10033	10641	1
UAFI_NGA_2018_32	Lassa_mammarenavirus	689	3634	10641	1
UAFI_NGA_2018_34	Lassa_mammarenavirus	114	0	10641	1
UAFI_NGA_2018_35	Lassa_mammarenavirus	13022	10394	10641	1
c0044	Lassa_mammarenavirus	3115	10612	10641	1
c0052	Lassa_mammarenavirus	10	0	10641	1
c0084	Lassa_mammarenavirus	50657	10623	10641	1
c0086	Lassa_mammarenavirus	10828	10578	10641	1
c0091	Lassa_mammarenavirus	2014	10385	10641	1
c0106	Lassa_mammarenavirus	613	5821	10641	1
c0113	Lassa_mammarenavirus	593	1417	10641	1
c0141	Lassa_mammarenavirus	1734	9185	10641	1
c0162	Lassa_mammarenavirus	156	0	10641	1
c0163	Lassa_mammarenavirus	69	0	10641	1
c0164	Lassa_mammarenavirus	6888	10450	10641	1
c0167	Lassa_mammarenavirus	2244	9909	10641	1
c0169	Lassa_mammarenavirus	2991	10152	10641	1
c0171	Lassa_mammarenavirus	744	4429	10641	1
c0175	Lassa_mammarenavirus	810	0	10641	1
c0177	Lassa_mammarenavirus	13724	10413	10641	1
c0178	Lassa_mammarenavirus	13815	10398	10641	1
c0180	Lassa_mammarenavirus	41187	10528	10641	1
c0191	Lassa_mammarenavirus	101	0	10641	1
c0195	Lassa_mammarenavirus	2888	9901	10641	1
c0200	Lassa_mammarenavirus	68	0	10641	1
c0201	Lassa_mammarenavirus	1583	9917	10641	1
c0208	Lassa_mammarenavirus	52041	7340	10641	1
c0209	Lassa_mammarenavirus	5597	10184	10641	1
c0210	Lassa_mammarenavirus	136261	10066	10641	1
c0211	Lassa_mammarenavirus	115257	10029	10641	1
c0212	Lassa_mammarenavirus	49820	10301	10641	1
c0218	Lassa_mammarenavirus	2646	9992	10641	1
c0220	Lassa_mammarenavirus	78	0	10641	1
c0221	Lassa_mammarenavirus	35	0	10641	1
c0222	Lassa_mammarenavirus	45770	10078	10641	1
c0227	Lassa_mammarenavirus	9393	10493	10641	1
c0233	Lassa_mammarenavirus	22	0	10641	1
LASV0065-ONDO-2017	Lassa_mammarenavirus	40797	10615	10641	1
LASV0066-EDO-2017	Lassa_mammarenavirus	64869	10624	10641	1
LASV0067-EDO-2017	Lassa_mammarenavirus	7565	10522	10641	1
LASV0068-ONDO-2017	Lassa_mammarenavirus	11107	10596	10641	1
LASV0240-ONDO-2017	Lassa_mammarenavirus	359	2613	10641	1
LASV0069-EDO-2017	Lassa_mammarenavirus	13620	10564	10641	1
LASV0070-ONDO-2017	Lassa_mammarenavirus	6897	10507	10641	1
LASV0071-EDO-2017	Lassa_mammarenavirus	27843	10605	10641	1
LASV0072-ONDO-2017	Lassa_mammarenavirus	11398	10575	10641	1
LASV0073-EDO-2017	Lassa_mammarenavirus	7846	10520	10641	1
LASV0074-EDO-2017	Lassa_mammarenavirus	4352	10403	10641	1
LASV0075-EDO-2017	Lassa_mammarenavirus	9964	10591	10641	1
LASV0076-EDO-2017	Lassa_mammarenavirus	8952	10578	10641	1
LASV0260-EDO-2017	Lassa_mammarenavirus	139	0	10641	1
LASV0077-EDO-2017	Lassa_mammarenavirus	3660	10406	10641	1
LASV0078-ONDO-2017	Lassa_mammarenavirus	4750	10453	10641	1
LASV0079-EDO-2017	Lassa_mammarenavirus	102017	10630	10641	1
LASV0080-ONDO-2017	Lassa_mammarenavirus	9946	10556	10641	1
LASV0081-EDO-2017	Lassa_mammarenavirus	45971	10544	10641	1
LASV0082-EDO-2017	Lassa_mammarenavirus	29520	10572	10641	1
LASV0083-ONDO-2017	Lassa_mammarenavirus	82599	10629	10641	1
LASV0084-EDO-2017	Lassa_mammarenavirus	1744	9675	10641	1
LASV0085-EDO-2017	Lassa_mammarenavirus	98307	10632	10641	1
LASV0086-EDO-2017	Lassa_mammarenavirus	17785	10577	10641	1
LASV0283-EDO-2017	Lassa_mammarenavirus	19975	9626	10641	1
LASV0088-EDO-2017	Lassa_mammarenavirus	6729	10513	10641	1
LASV0089-ONDO-2017	Lassa_mammarenavirus	106424	10622	10641	1
LASV0284-EDO-2017	Lassa_mammarenavirus	78	0	10641	1
LASV0090-ONDO-2017	Lassa_mammarenavirus	42789	10582	10641	1
LASV0285-EDO-2017	Lassa_mammarenavirus	90	0	10641	1
LASV0091-EDO-2017	Lassa_mammarenavirus	11807	10528	10641	1
LASV0092-EDO-2017	Lassa_mammarenavirus	39687	10597	10641	1
LASV0093-EDO-2017	Lassa_mammarenavirus	50622	10577	10641	1
LASV0291-EDO-2017	Lassa_mammarenavirus	152	0	10641	1
LASV0094-KOGI-2017	Lassa_mammarenavirus	100459	10634	10641	1
LASV0292-ONDO-2017	Lassa_mammarenavirus	202	0	10641	1
LASV0095-EDO-2017	Lassa_mammarenavirus	83290	10635	10641	1
LASV0096-ONDO-2017	Lassa_mammarenavirus	16840	10604	10641	1
LASV0097-EDO-2017	Lassa_mammarenavirus	112692	10635	10641	1
LASV0098-EDO-2017	Lassa_mammarenavirus	6788	10548	10641	1
LASV0099-EDO-2017	Lassa_mammarenavirus	9582	10580	10641	1
LASV0100-EDO-2017	Lassa_mammarenavirus	789	5417	10641	1
LASV0101-EDO-2017	Lassa_mammarenavirus	3625	10427	10641	1
LASV0302-EDO-2017	Lassa_mammarenavirus	467	0	10641	1
LASV0102-ONDO-2017	Lassa_mammarenavirus	2823	10289	10641	1
LASV0103-EDO-2017	Lassa_mammarenavirus	185414	10610	10641	1
LASV0104-ONDO-2017	Lassa_mammarenavirus	34284	10581	10641	1
LASV0105-ONDO-2017	Lassa_mammarenavirus	248519	10632	10641	1
LASV0106-ONDO-2017	Lassa_mammarenavirus	14690	10529	10641	1
LASV0107-ONDO-2017	Lassa_mammarenavirus	1588	10153	10641	1
LASV0108-ONDO-2017	Lassa_mammarenavirus	4458	10449	10641	1
LASV0109-ONDO-2017	Lassa_mammarenavirus	1583	10035	10641	1
LASV0110-ONDO-2017	Lassa_mammarenavirus	3108	10249	10641	1
LASV0111-ONDO-2017	Lassa_mammarenavirus	201958	10631	10641	1
LASV0112-ONDO-2017	Lassa_mammarenavirus	72982	10622	10641	1
LASV0116-EDO-2018	Lassa_mammarenavirus	6646	10532	10641	1
LASV0117-ONDO-2018	Lassa_mammarenavirus	3712	10385	10641	1
LASV0118-EDO-2018	Lassa_mammarenavirus	3189	10461	10641	1
LASV0120-ONDO-2018	Lassa_mammarenavirus	95258	10580	10641	1
LASV0122-ONDO-2018	Lassa_mammarenavirus	3245	10447	10641	1
LASV0124-UNKNOWN-2018	Lassa_mammarenavirus	14242	10522	10641	1
LASV0123-ONDO-2018	Lassa_mammarenavirus	11429	10482	10641	1
LASV0125-EBONYI-2018	Lassa_mammarenavirus	47092	10536	10641	1
LASV0126-EBONYI-2018	Lassa_mammarenavirus	5934	10249	10641	1
LASV0127-EBONYI-2018	Lassa_mammarenavirus	69081	10539	10641	1
LASV0129.2-ONDO-2018	Lassa_mammarenavirus	10173	10438	10641	1
LASV0133-EDO-2018	Lassa_mammarenavirus	28641	10605	10641	1
LASV0129-ONDO-2018	Lassa_mammarenavirus	48620	10619	10641	1
LASV0131-ONDO-2018	Lassa_mammarenavirus	17307	10524	10641	1
LASV0132-ONDO-2018	Lassa_mammarenavirus	16944	10616	10641	1
LASV0135-ONDO-2018	Lassa_mammarenavirus	7432	10555	10641	1
LASV0136-ONDO-2018	Lassa_mammarenavirus	13185	10573	10641	1
LASV0137-ONDO-2018	Lassa_mammarenavirus	10933	10571	10641	1
LASV0138-KOGI-2018	Lassa_mammarenavirus	12393	10587	10641	1
LASV0139-NASARAWA-2018	Lassa_mammarenavirus	167496	10624	10641	1
LASV0140-EDO-2018	Lassa_mammarenavirus	5178	10539	10641	1
LASV0141-EDO-2018	Lassa_mammarenavirus	11487	10604	10641	1
LASV0142-IMO-2018	Lassa_mammarenavirus	177864	10155	10641	1
LASV0333-EDO-2018	Lassa_mammarenavirus	2307	8703	10641	1
LASV0338-EDO-2018	Lassa_mammarenavirus	179	868	10641	1
LASV0144-ONDO-2018	Lassa_mammarenavirus	3616	10396	10641	1
LASV0145-EDO-2018	Lassa_mammarenavirus	41099	10625	10641	1
LASV0147-EDO-2018	Lassa_mammarenavirus	98522	10591	10641	1
LASV0148-UNKNOWN-2018	Lassa_mammarenavirus	1640	8689	10641	1
LASV0347-EDO-2018	Lassa_mammarenavirus	16093	10608	10641	1
LASV0151-EDO-2018	Lassa_mammarenavirus	4382	9244	10641	1
LASV0150-EBONYI-2018	Lassa_mammarenavirus	12977	9987	10641	1
LASV0354-EDO-2018	Lassa_mammarenavirus	277	0	10641	1
LASV0153-EDO-2018	Lassa_mammarenavirus	1416	10094	10641	1
LASV0154-TARABA-2018	Lassa_mammarenavirus	78107	10506	10641	1
LASV0360-EDO-2018	Lassa_mammarenavirus	240	0	10641	1
LASV0155-EDO-2018	Lassa_mammarenavirus	16896	10596	10641	1
LASV0156-ONDO-2018	Lassa_mammarenavirus	55845	10616	10641	1
LASV0152-ONDO-2018	Lassa_mammarenavirus	10042	10503	10641	1
LASV0230-DELTA-2018	Lassa_mammarenavirus	626	3468	10641	1
LASV0158-EDO-2018	Lassa_mammarenavirus	77148	10518	10641	1
LASV0378-DELTA-2018	Lassa_mammarenavirus	8136	10469	10641	1
LASV0159-KOGI-2018	Lassa_mammarenavirus	1632090	10617	10641	1
LASV0160-KOGI-2018	Lassa_mammarenavirus	3489	10352	10641	1
LASV0162-ONDO-2018	Lassa_mammarenavirus	289105	10631	10641	1
LASV0163-ONDO-2018	Lassa_mammarenavirus	1874960	10630	10641	1
LASV0164-ONDO-2018	Lassa_mammarenavirus	1762	9630	10641	1
LASV0165-EBONYI-2018	Lassa_mammarenavirus	99145	10481	10641	1
LASV0166-ONDO-2018	Lassa_mammarenavirus	28516	10533	10641	1
LASV0167-ONDO-2018	Lassa_mammarenavirus	38159	10564	10641	1
LASV0169-ONDO-2018	Lassa_mammarenavirus	12337	10329	10641	1
LASV0170-ONDO-2018	Lassa_mammarenavirus	129747	10571	10641	1
LASV0172-ONDO-2018	Lassa_mammarenavirus	3218377	10639	10641	1
LASV0168-DELTA-2018	Lassa_mammarenavirus	28237	10430	10641	1
LASV0173-EDO-2018	Lassa_mammarenavirus	222592	10615	10641	1
LASV0171-EDO-2018	Lassa_mammarenavirus	8638	10542	10641	1
LASV0175-EDO-2018	Lassa_mammarenavirus	354163	10621	10641	1
LASV0177-EDO-2018	Lassa_mammarenavirus	17855	10591	10641	1
LASV0179-UNKNOWN-2018	Lassa_mammarenavirus	1429	8463	10641	1
LASV0406-UNKNOWN-2018	Lassa_mammarenavirus	7218	10439	10641	1
LASV0181-UNKNOWN-2018	Lassa_mammarenavirus	1373	9903	10641	1
LASV0182-EDO-2018	Lassa_mammarenavirus	39556	10598	10641	1
LASV0188-ONDO-2018	Lassa_mammarenavirus	1596567	10624	10641	1
LASV0183-ONDO-2018	Lassa_mammarenavirus	60510	10592	10641	1
LASV0185-ONDO-2018	Lassa_mammarenavirus	243031	10610	10641	1
LASV0187-EDO-2018	Lassa_mammarenavirus	6129	10519	10641	1
LASV0413-EDO-2018	Lassa_mammarenavirus	191	1539	10641	1
LASV0190-ONDO-2018	Lassa_mammarenavirus	306813	10607	10641	1
LASV0189-ONDO-2018	Lassa_mammarenavirus	12967	10613	10641	1
LASV0192-ONDO-2018	Lassa_mammarenavirus	17298	10453	10641	1
LASV0194-EDO-2018	Lassa_mammarenavirus	280426	10627	10641	1
LASV0195-EBONYI-2018	Lassa_mammarenavirus	995149	10460	10641	1
LASV0196-EDO-2018	Lassa_mammarenavirus	203460	10506	10641	1
LASV0197-EDO-2018	Lassa_mammarenavirus	1335	9364	10641	1
LASV0198-EDO-2018	Lassa_mammarenavirus	947	7654	10641	1
LASV0193.2-DELTA-2018	Lassa_mammarenavirus	44139	10475	10641	1
LASV0201-ONDO-2018	Lassa_mammarenavirus	36681	10616	10641	1
LASV0203-ONDO-2018	Lassa_mammarenavirus	7754	10547	10641	1
LASV0204-KOGI-2018	Lassa_mammarenavirus	2419	10102	10641	1
LASV0199.2-EDO-2018	Lassa_mammarenavirus	1546	9671	10641	1
LASV0206-EDO-2018	Lassa_mammarenavirus	60522	10575	10641	1
LASV0461-ONDO-2018	Lassa_mammarenavirus	214201	10594	10641	1
LASV0192.2-ONDO-2018	Lassa_mammarenavirus	2555	10196	10641	1
LASV0208-EDO-2018	Lassa_mammarenavirus	9754	10267	10641	1
LASV0209-KOGI-2018	Lassa_mammarenavirus	2381	9935	10641	1
LASV0210-EDO-2018	Lassa_mammarenavirus	3987	10428	10641	1
LASV0211-EDO-2018	Lassa_mammarenavirus	8362	10523	10641	1
LASV0212-EDO-2018	Lassa_mammarenavirus	3741	10104	10641	1
LASV0214-KOGI-2018	Lassa_mammarenavirus	49779	10442	10641	1
LASV0215-ONDO-2018	Lassa_mammarenavirus	69198	10575	10641	1
LASV0216-EDO-2018	Lassa_mammarenavirus	99348	10587	10641	1
LASV0217-DELTA-2018	Lassa_mammarenavirus	216512	10568	10641	1
c0222	Lijiang_virus	68	67	10529	0
LASV0320-EBONYI-2018	Measles_morbillivirus	271	2698	15894	0
b0024	Monkeypox_virus	102	5798	197551	0
b0025	Monkeypox_virus	283	13817	197551	0
b0026	Monkeypox_virus	43	2813	197551	0
b0027	Monkeypox_virus	1334	62552	197551	0
b0028	Monkeypox_virus	1852	37573	197551	0
c0165	Murine_leukemia_virus	5	0	8332	0
c0170	Murine_leukemia_virus	7	60	8332	0
c0175	Murine_leukemia_virus	5	66	8332	0
LASV0239-EDO-2017	Murine_leukemia_virus	6	57	8332	0
LASV0244-EDO-2017	Murine_leukemia_virus	6	0	8332	0
LASV0157-ONDO-2018	Orthobunyavirus_sp	5	71	7812	0
LASV0376-ONDO-2018	Orthobunyavirus_sp	11	71	7812	0
LASV0387-EDO-2018	Orthobunyavirus_sp	5	70	7812	0
LASV0388-EDO-2018	Orthobunyavirus_sp	6	70	7812	0
LASV0389-ONDO-2018	Orthobunyavirus_sp	16	71	7812	0
LASV0163-ONDO-2018	Orthobunyavirus_sp	10	70	7812	0
LASV0394-ONDO-2018	Orthobunyavirus_sp	10	72	7812	0
LASV0408-EDO-2018	Orthobunyavirus_sp	7	71	7812	0
LASV0184-ONDO-2018	Orthobunyavirus_sp	10	70	7812	0
LASV0190-ONDO-2018	Orthobunyavirus_sp	8	72	7812	0
LASV0191-ONDO-2018	Orthobunyavirus_sp	5	71	7812	0
LASV0195-EBONYI-2018	Orthobunyavirus_sp	6	70	7812	0
LASV0440-ONDO-2018	Orthobunyavirus_sp	5	70	7812	0
LASV0442-ONDO-2018	Orthobunyavirus_sp	5	70	7812	0
LASV0451-ONDO-2018	Orthobunyavirus_sp	5	70	7812	0
LASV0452-ONDO-2018	Orthobunyavirus_sp	6	70	7812	0
LASV0459-KOGI-2018	Orthobunyavirus_sp	5	71	7812	0
LASV0461-ONDO-2018	Orthobunyavirus_sp	6	70	7812	0
LASV0462-EDO-2018	Orthobunyavirus_sp	8	71	7812	0
LASV0471-EDO-2018	Orthobunyavirus_sp	6	70	7812	0
LASV0472-ONDO-2018	Orthobunyavirus_sp	8	70	7812	0
c0091	Orungo_virus	63	0	3942	0
UAFI_NGA_2018_07	Pegivirus_A	2847	0	9550	0
UAFI_NGA_2018_24	Pegivirus_A	6104	0	9550	0
UAFI_NGA_2018_32	Pegivirus_A	7369	0	9550	0
UAFI_NGA_2018_34	Pegivirus_A	2881	0	9550	0
UAFI_NGA_2018_86	Pegivirus_A	143	0	9550	0
b0037	Pegivirus_A	38	0	9550	0
b0045	Pegivirus_A	2886	0	9550	0
b0050	Pegivirus_A	5	0	9550	0
b0053	Pegivirus_A	6	0	9550	0
b0054	Pegivirus_A	5	0	9550	0
b0055	Pegivirus_A	12	0	9550	0
b0056	Pegivirus_A	7774	0	9550	0
c0113	Pegivirus_A	50	0	9550	0
c0191	Pegivirus_A	5	0	9550	0
c0218	Pegivirus_A	13	0	9550	0
c0228	Pegivirus_A	8	0	9550	0
LASV0249-EDO-2017	Pegivirus_A	7	0	9550	0
LASV0253-EDO-2017	Pegivirus_A	6	0	9550	0
LASV0085-EDO-2017	Pegivirus_A	14	0	9550	0
LASV0290-EDO-2017	Pegivirus_A	6	0	9550	0
LASV0293-ONDO-2017	Pegivirus_A	120	0	9550	0
LASV0098-EDO-2017	Pegivirus_A	20	0	9550	0
LASV0300-EDO-2017	Pegivirus_A	18	0	9550	0
LASV0301-EDO-2017	Pegivirus_A	48037	0	9550	0
LASV0102-ONDO-2017	Pegivirus_A	9	0	9550	0
LASV0328-KOGI-2018	Pegivirus_A	18186	0	9550	0
LASV0140-EDO-2018	Pegivirus_A	930	0	9550	0
LASV0338-EDO-2018	Pegivirus_A	39	0	9550	0
LASV0339-EDO-2018	Pegivirus_A	5410	0	9550	0
LASV0354-EDO-2018	Pegivirus_A	573	0	9550	0
LASV0355-ONDO-2018	Pegivirus_A	35	0	9550	0
LASV0362-EDO-2018	Pegivirus_A	1392	0	9550	0
LASV0365-EDO-2018	Pegivirus_A	314	0	9550	0
LASV0370-EBONYI-2018	Pegivirus_A	2617	0	9550	0
LASV0377-EDO-2018	Pegivirus_A	16407	0	9550	0
LASV0384-ONDO-2018	Pegivirus_A	3899	0	9550	0
LASV0164-ONDO-2018	Pegivirus_A	3377	0	9550	0
LASV0400-DELTA-2018	Pegivirus_A	7	0	9550	0
LASV0406-UNKNOWN-2018	Pegivirus_A	584	0	9550	0
LASV0417-UNKNOWN-2018	Pegivirus_A	12400	0	9550	0
LASV0418-EDO-2018	Pegivirus_A	13	0	9550	0
LASV0438-KOGI-2018	Pegivirus_A	8651	0	9550	0
LASV0440-ONDO-2018	Pegivirus_A	75	0	9550	0
LASV0447-EDO-2018	Pegivirus_A	1727	0	9550	0
LASV0452-ONDO-2018	Pegivirus_A	1472	0	9550	0
LASV0199.2-EDO-2018	Pegivirus_A	114	0	9550	0
LASV0462-EDO-2018	Pegivirus_A	4427	0	9550	0
LASV0465-BAUCHI-2018	Pegivirus_A	915	0	9550	0
LASV0210-EDO-2018	Pegivirus_A	1119	0	9550	0
LASV0483-EDO-2018	Pegivirus_A	210	0	9550	0
UAFI_NGA_2018_07	Pegivirus_C	9906	9327	9392	1
UAFI_NGA_2018_24	Pegivirus_C	44613	9348	9392	1
UAFI_NGA_2018_32	Pegivirus_C	31944	9331	9392	1
UAFI_NGA_2018_34	Pegivirus_C	54176	9350	9392	1
UAFI_NGA_2018_41	Pegivirus_C	84	0	9392	1
UAFI_NGA_2018_86	Pegivirus_C	4198	9324	9392	1
b0037	Pegivirus_C	49	221	9392	1
b0045	Pegivirus_C	1507	9112	9392	1
b0050	Pegivirus_C	79	0	9392	1
b0051	Pegivirus_C	110	0	9392	1
b0052	Pegivirus_C	58	0	9392	1
b0053	Pegivirus_C	9	0	9392	1
b0054	Pegivirus_C	59	0	9392	1
b0055	Pegivirus_C	161265	6456	9392	1
c0113	Pegivirus_C	85	623	9392	1
c0191	Pegivirus_C	6	0	9392	1
c0218	Pegivirus_C	53	0	9392	1
c0228	Pegivirus_C	15	0	9392	1
LASV0293-ONDO-2017	Pegivirus_C	449	6653	9392	1
LASV0301-EDO-2017	Pegivirus_C	162418	9334	9392	1
LASV0328-KOGI-2018	Pegivirus_C	66029	9328	9392	1
LASV0140-EDO-2018	Pegivirus_C	1828	9074	9392	1
LASV0338-EDO-2018	Pegivirus_C	148	1436	9392	1
LASV0339-EDO-2018	Pegivirus_C	10393	9276	9392	1
LASV0354-EDO-2018	Pegivirus_C	4120	9104	9392	1
LASV0153-EDO-2018	Pegivirus_C	21	0	9392	1
LASV0355-ONDO-2018	Pegivirus_C	788	8705	9392	1
LASV0362-EDO-2018	Pegivirus_C	3722	9183	9392	1
LASV0365-EDO-2018	Pegivirus_C	2734	9036	9392	1
LASV0370-EBONYI-2018	Pegivirus_C	3814	9221	9392	1
LASV0377-EDO-2018	Pegivirus_C	59495	9329	9392	1
LASV0384-ONDO-2018	Pegivirus_C	16237	9265	9392	1
LASV0164-ONDO-2018	Pegivirus_C	13786	9287	9392	1
LASV0400-DELTA-2018	Pegivirus_C	34	0	9392	1
LASV0168-DELTA-2018	Pegivirus_C	6	0	9392	1
LASV0406-UNKNOWN-2018	Pegivirus_C	1035	8843	9392	1
LASV0408-EDO-2018	Pegivirus_C	11	0	9392	1
LASV0417-UNKNOWN-2018	Pegivirus_C	22294	9317	9392	1
LASV0418-EDO-2018	Pegivirus_C	188	770	9392	1
LASV0427-EDO-2018	Pegivirus_C	152	312	9392	1
LASV0438-KOGI-2018	Pegivirus_C	14976	9321	9392	1
LASV0440-ONDO-2018	Pegivirus_C	805	6168	9392	1
LASV0447-EDO-2018	Pegivirus_C	5834	9102	9392	1
LASV0452-ONDO-2018	Pegivirus_C	5411	9216	9392	1
LASV0199.2-EDO-2018	Pegivirus_C	5618	9108	9392	1
LASV0462-EDO-2018	Pegivirus_C	14472	9233	9392	1
LASV0465-BAUCHI-2018	Pegivirus_C	1619	8921	9392	1
LASV0210-EDO-2018	Pegivirus_C	6701	9107	9392	1
LASV0212-EDO-2018	Pegivirus_C	12	0	9392	1
LASV0483-EDO-2018	Pegivirus_C	2578	9045	9392	1
LASV0097-EDO-2017	Primate_erythroparvovirus_1	18	0	5596	0
LASV0101-EDO-2017	Primate_erythroparvovirus_1	5	2	5596	0
LASV0444-EDO-2018	Primate_erythroparvovirus_1	46	732	5596	0
UAFI_NGA_2018_24	Rotavirus_A	6	0	18562	0
UAFI_NGA_2018_44	Rotavirus_A	5	0	18562	0
UAFI_NGA_2018_47	Rotavirus_A	6	0	18562	0
LASV0068-ONDO-2017	Rotavirus_A	6	0	18562	0
LASV0320-EBONYI-2018	Rotavirus_A	6	0	18562	0
LASV0336-EDO-2018	Rotavirus_A	10	0	18562	0
LASV0342-ONDO-2018	Rotavirus_A	19	0	18562	0
LASV0348-EDO-2018	Rotavirus_A	9	0	18562	0
LASV0352-EDO-2018	Rotavirus_A	8	0	18562	0
LASV0186-UNKNOWN-2018	Rotavirus_A	5	0	18562	0
LASV0184-ONDO-2018	Rotavirus_A	6	0	18562	0
LASV0192-ONDO-2018	Rotavirus_A	7	0	18562	0
LASV0209-KOGI-2018	Rotavirus_A	28	0	18562	0
LASV0480-ONDO-2018	Rotavirus_A	5	0	18562	0
LASV0348-EDO-2018	Rotavirus_D	5	0	18499	0
LASV0452-ONDO-2018	Rotavirus_F	27	0	18341	0
LASV0348-EDO-2018	Rotavirus_G	6	0	18186	0
UAFI_NGA_2018_68	SEN_virus	32	124	3175	0
UAFI_NGA_2018_29	Torque_teno_midi_virus	11	45	3245	0
UAFI_NGA_2018_32	Torque_teno_midi_virus	143	286	3245	0
LASV0101-EDO-2017	Torque_teno_midi_virus	7	0	3245	0
LASV0372-EDO-2018	Torque_teno_midi_virus	42	0	3245	0
LASV0392-EDO-2018	Torque_teno_midi_virus	12	0	3245	0
LASV0394-ONDO-2018	Torque_teno_midi_virus	36	0	3245	0
LASV0166-ONDO-2018	Torque_teno_midi_virus	9	0	3245	0
LASV0173-EDO-2018	Torque_teno_midi_virus	32	0	3245	0
LASV0177-EDO-2018	Torque_teno_midi_virus	16	0	3245	0
LASV0406-UNKNOWN-2018	Torque_teno_midi_virus	5	0	3245	0
LASV0201-ONDO-2018	Torque_teno_midi_virus	7	0	3245	0
LASV0470-ONDO-2018	Torque_teno_midi_virus	19	0	3245	0
LASV0484-EDO-2018	Torque_teno_midi_virus	7	0	3245	0
UAFI_NGA_2018_03	Torque_teno_virus	33	0	3725	0
UAFI_NGA_2018_25	Torque_teno_virus	37	0	3725	0
UAFI_NGA_2018_29	Torque_teno_virus	96	0	3725	0
UAFI_NGA_2018_32	Torque_teno_virus	1988	967	3725	0
UAFI_NGA_2018_35	Torque_teno_virus	6	0	3725	0
UAFI_NGA_2018_39	Torque_teno_virus	8	0	3725	0
UAFI_NGA_2018_42	Torque_teno_virus	6	0	3725	0
UAFI_NGA_2018_48	Torque_teno_virus	7	0	3725	0
UAFI_NGA_2018_68	Torque_teno_virus	269	64	3725	0
UAFI_NGA_2018_79	Torque_teno_virus	15	0	3725	0
UAFI_NGA_2018_86	Torque_teno_virus	5	0	3725	0
UAFI_NGA_2018_93	Torque_teno_virus	18	0	3725	0
UAFI_NGA_2018_98	Torque_teno_virus	35	0	3725	0
b0009	Torque_teno_virus	26	80	3725	0
b0028	Torque_teno_virus	58	0	3725	0
LASV0280-RIVERS-2017	Torque_teno_virus	6	0	3725	0
LASV0173-EDO-2018	Torque_teno_virus	11	0	3725	0
LASV0184-ONDO-2018	Torque_teno_virus	8	0	3725	0
UAFI_NGA_2018_32	TTV_like_mini_virus	16	0	2912	0
LASV0372-EDO-2018	TTV_like_mini_virus	10	0	2912	0
LASV0392-EDO-2018	TTV_like_mini_virus	9	0	2912	0
LASV0172-ONDO-2018	TTV_like_mini_virus	7	0	2912	0
LASV0385-EDO-2018	Wuhan_arthropod_virus_2	7	0	9876	0
LASV0389-ONDO-2018	Wuhan_arthropod_virus_2	15	0	9876	0
b0012	Yellow_fever_virus	698	7811	10862	0
b0050	Yellow_fever_virus	9	168	10862	0
b0051	Yellow_fever_virus	10	125	10862	0
b0052	Yellow_fever_virus	6	77	10862	0
b0055	Yellow_fever_virus	859	9908	10862	0
LASV0272-EDO-2017	Yellow_fever_virus	8	0	10862	0

## Sheet: viruses_present
sample	virus	reads	assembly_length	ref_genome_length	de_novo	prct	genome_accession	LASV_S_segment_accession
b0009	Anelloviridae	71	343	3120	0	0.109936	NA
UAFI_NGA_2018_32	Anelloviridae	1806	1071	3120	0	0.343269	OQ791468
b0013	Enterovirus_B_CV_B3	2747	7055	7399	1	0.953507	OR075000
LASV0328-KOGI-2018	Hepatitis_B_virus	1215	2436	3182	0	0.765556	OR031236
UAFI_NGA_2018_42	Hepatitis_B_virus	55	701	3182	0	0.220302	NA
UAFI_NGA_2018_93	Hepatitis_B_virus	415	1459	3182	0	0.458517	NA
b0009	Hepatovirus_A	362	4189	7478	0	0.560177	OQ791466
LASV0198-EDO-2018	Hepatovirus_A	459	5765	7478	0	0.770928	OR031237
LASV0386-EDO-2018	Human_blood_associated_dicistrovirus	2029	8528	9566	0	0.891491	OR031233
LASV0457-EDO-2018	Human_blood_associated_dicistrovirus	136	1876	9566	0	0.196111	NA
LASV0352-EDO-2018	Human_blood_associated_dicistrovirus_2	2074	8976	9266	0	0.968703	OR031234
LASV0380-EDO-2018	Human_blood_associated_dicistrovirus_2	270	7840	9267	0	0.846013	OR031235
LASV0247-EDO-2017	Human_immunodeficiency_virus_1	34806	5147	9181	0	0.560614	OR199848
LASV0332-ONDO-2018	Human_immunodeficiency_virus_1	6280	3341	9181	0	0.363904	OR199849
LASV0335-ONDO-2018	Human_immunodeficiency_virus_1	14668	3992	9181	0	0.434811	OR199850
LASV0479-ONDO-2018	Human_immunodeficiency_virus_1	39869	4041	9181	0	0.440148	OR199851
UAFI_NGA_2018_37	Human_immunodeficiency_virus_1	101376	9162	9181	1	0.997931	OQ791467
UAFI_NGA_2018_39	Human_immunodeficiency_virus_1	4391	3834	9181	0	0.417602	NA
UAFI_NGA_2018_68	Human_immunodeficiency_virus_1	890	1964	9181	1	0.21392	NA
c0044	Lassa_mammarenavirus	3115	10612	10641	1	0.997275	OR147788	OR147791
c0084	Lassa_mammarenavirus	50657	10623	10641	1	0.998308	MH887961	MH887851
c0086	Lassa_mammarenavirus	10828	10578	10641	1	0.99408	MH887953	MH887803
c0091	Lassa_mammarenavirus	2014	10385	10641	1	0.975942	OR147789	OR147792
c0106	Lassa_mammarenavirus	613	5821	10641	1	0.547035	NA	NA
c0113	Lassa_mammarenavirus	593	1417	10641	1	0.133164	NA	NA
c0141	Lassa_mammarenavirus	1734	9185	10641	1	0.863171	OR147790	OR147793
c0164	Lassa_mammarenavirus	6888	10450	10641	1	0.982051	OQ791483	OQ791510
c0167	Lassa_mammarenavirus	2244	9909	10641	1	0.931209	OQ791479	OQ791496
c0169	Lassa_mammarenavirus	2991	10152	10641	1	0.954046	OQ791480	OQ791497
c0171	Lassa_mammarenavirus	744	4429	10641	1	0.41622	NA	NA
c0177	Lassa_mammarenavirus	13724	10413	10641	1	0.978573	OQ791484	OQ791501
c0178	Lassa_mammarenavirus	13815	10398	10641	1	0.977164	OQ791491	OQ791505
c0180	Lassa_mammarenavirus	41187	10528	10641	1	0.989381	OQ791490	OQ791508
c0195	Lassa_mammarenavirus	2888	9901	10641	1	0.930458	OQ791488	OQ791500
c0201	Lassa_mammarenavirus	1583	9917	10641	1	0.931961	OQ791481	OQ791494
c0208	Lassa_mammarenavirus	52041	7340	10641	1	0.689785	NA	NA
c0209	Lassa_mammarenavirus	5597	10184	10641	1	0.957053	OQ791492	OQ791507
c0210	Lassa_mammarenavirus	136261	10066	10641	1	0.945964	OQ791482	OQ791503
c0211	Lassa_mammarenavirus	115257	10029	10641	1	0.942487	OQ791486	OQ791509
c0212	Lassa_mammarenavirus	49820	10301	10641	1	0.968048	OQ791477	OQ791499
c0218	Lassa_mammarenavirus	2646	9992	10641	1	0.939009	OQ791487	OQ791502
c0222	Lassa_mammarenavirus	45770	10027	10641	1	0.942299	OQ791478	OQ791504
c0227	Lassa_mammarenavirus	9393	10317	10641	1	0.969552	OQ791493	OQ791495
LASV0065-ONDO-2017	Lassa_mammarenavirus	40797	10615	10641	1	0.997557	MH887793	MH887898
LASV0066-EDO-2017	Lassa_mammarenavirus	64869	10624	10641	1	0.998402	MH887881	MH887923
LASV0067-EDO-2017	Lassa_mammarenavirus	7565	10522	10641	1	0.988817	MH887827	MH887931
LASV0068-ONDO-2017	Lassa_mammarenavirus	11107	10596	10641	1	0.995771	MH887888	MH887907
LASV0069-EDO-2017	Lassa_mammarenavirus	13620	10564	10641	1	0.992764	MH887831	MH888002
LASV0070-ONDO-2017	Lassa_mammarenavirus	6897	10507	10641	1	0.987407	MH887885	MH887916
LASV0071-EDO-2017	Lassa_mammarenavirus	27843	10605	10641	1	0.996617	MH887822	MH887932
LASV0072-ONDO-2017	Lassa_mammarenavirus	11398	10575	10641	1	0.993798	MH887877	MH887939
LASV0073-EDO-2017	Lassa_mammarenavirus	7846	10520	10641	1	0.988629	MH887817	MH888004
LASV0074-EDO-2017	Lassa_mammarenavirus	4352	10403	10641	1	0.977634	MH887874	MH887984
LASV0075-EDO-2017	Lassa_mammarenavirus	9964	10591	10641	1	0.995301	MH887763	MH887905
LASV0076-EDO-2017	Lassa_mammarenavirus	8952	10578	10641	1	0.99408	MH887783	MH887995
LASV0077-EDO-2017	Lassa_mammarenavirus	3660	10406	10641	1	0.977916	NA	MH887897
LASV0078-ONDO-2017	Lassa_mammarenavirus	4750	10453	10641	1	0.982332	MH887895	MH887901
LASV0079-EDO-2017	Lassa_mammarenavirus	102017	10630	10641	1	0.998966	MH887778	MH887968
LASV0080-ONDO-2017	Lassa_mammarenavirus	9946	10556	10641	1	0.992012	MH887883	MH887914
LASV0081-EDO-2017	Lassa_mammarenavirus	45971	10544	10641	1	0.990884	MH887787	MH887999
LASV0082-EDO-2017	Lassa_mammarenavirus	29520	10572	10641	1	0.993516	MH887800	MH887996
LASV0083-ONDO-2017	Lassa_mammarenavirus	82599	10629	10641	1	0.998872	MH887801	MH887965
LASV0084-EDO-2017	Lassa_mammarenavirus	1744	9675	10641	1	0.909219	NA	MH887811
LASV0085-EDO-2017	Lassa_mammarenavirus	98307	10632	10641	1	0.999154	MH887826	MH887951
LASV0086-EDO-2017	Lassa_mammarenavirus	17785	10577	10641	1	0.993986	MH887838	MH887989
LASV0088-EDO-2017	Lassa_mammarenavirus	6729	10513	10641	1	0.987971	MH887808	MH887919
LASV0089-ONDO-2017	Lassa_mammarenavirus	106424	10622	10641	1	0.998214	MH887844	MH887971
LASV0090-ONDO-2017	Lassa_mammarenavirus	42789	10582	10641	1	0.994455	MH887789	MH887966
LASV0091-EDO-2017	Lassa_mammarenavirus	11807	10528	10641	1	0.989381	MH887841	MH887962
LASV0092-EDO-2017	Lassa_mammarenavirus	39687	10597	10641	1	0.995865	MH887840	MH887950
LASV0093-EDO-2017	Lassa_mammarenavirus	50622	10577	10641	1	0.993986	MH887761	MH887970
LASV0094-KOGI-2017	Lassa_mammarenavirus	100459	10634	10641	1	0.999342	MH887830	MH887991
LASV0095-EDO-2017	Lassa_mammarenavirus	83290	10635	10641	1	0.999436	MH887854	MH887976
LASV0096-ONDO-2017	Lassa_mammarenavirus	16840	10604	10641	1	0.996523	MH887758	MH887917
LASV0097-EDO-2017	Lassa_mammarenavirus	112692	10635	10641	1	0.999436	MH887842	MH888008
LASV0098-EDO-2017	Lassa_mammarenavirus	6788	10548	10641	1	0.99126	MH887884	MH887964
LASV0099-EDO-2017	Lassa_mammarenavirus	9582	10580	10641	1	0.994267	MH887896	MH887927
LASV0100-EDO-2017	Lassa_mammarenavirus	789	5417	10641	1	0.509069	NA	MH887823
LASV0101-EDO-2017	Lassa_mammarenavirus	3625	10427	10641	1	0.979889	MH887772	MH887922
LASV0102-ONDO-2017	Lassa_mammarenavirus	2823	10289	10641	1	0.96692	MH887835	MH887974
LASV0103-EDO-2017	Lassa_mammarenavirus	185414	10610	10641	1	0.997087	MH887797	MH887913
LASV0104-ONDO-2017	Lassa_mammarenavirus	34284	10581	10641	1	0.994361	MH887849	MH887940
LASV0105-ONDO-2017	Lassa_mammarenavirus	248519	10632	10641	1	0.999154	MH887757	MH887972
LASV0106-ONDO-2017	Lassa_mammarenavirus	14690	10529	10641	1	0.989475	MH887791	MH887981
LASV0107-ONDO-2017	Lassa_mammarenavirus	1588	10153	10641	1	0.95414	NA	MH887788
LASV0108-ONDO-2017	Lassa_mammarenavirus	4458	10449	10641	1	0.981957	MH887848	MH887949
LASV0109-ONDO-2017	Lassa_mammarenavirus	1583	10035	10641	1	0.94305	NA	MH887773
LASV0110-ONDO-2017	Lassa_mammarenavirus	3108	10249	10641	1	0.963161	MH887872	MH887946
LASV0111-ONDO-2017	Lassa_mammarenavirus	201958	10631	10641	1	0.99906	MH887843	MH887909
LASV0112-ONDO-2017	Lassa_mammarenavirus	72982	10622	10641	1	0.998214	MH887795	MH887925
LASV0117-ONDO-2018	Lassa_mammarenavirus	3712	10385	10641	1	0.975942	MH887805	MH887926
LASV0118-EDO-2018	Lassa_mammarenavirus	3189	10461	10641	1	0.983084	MH887833	MH887992
LASV0120-ONDO-2018	Lassa_mammarenavirus	95258	10580	10641	1	0.994267	MH887790	MH887998
LASV0122-ONDO-2018	Lassa_mammarenavirus	3245	10447	10641	1	0.981769	MH887846	MH887954
LASV0123-ONDO-2018	Lassa_mammarenavirus	11429	10482	10641	1	0.985058	MH887804	MH887958
LASV0124-UNKNOWN-2018	Lassa_mammarenavirus	14242	10522	10641	1	0.988817	MH887776	MH887943
LASV0125-EBONYI-2018	Lassa_mammarenavirus	47092	10536	10641	1	0.990133	MH887837	MH887959
LASV0126-EBONYI-2018	Lassa_mammarenavirus	5934	10249	10641	1	0.963161	MH887820	MH887920
LASV0127-EBONYI-2018	Lassa_mammarenavirus	69081	10539	10641	1	0.990414	MH887860	MH887969
LASV0129-ONDO-2018	Lassa_mammarenavirus	48620	10619	10641	1	0.997933	MH887766	MH887911
LASV0129.2-ONDO-2018	Lassa_mammarenavirus	10173	10438	10641	1	0.980923	MH157049	MH157035
LASV0131-ONDO-2018	Lassa_mammarenavirus	17307	10524	10641	1	0.989005	MH887875	MH887980
LASV0132-ONDO-2018	Lassa_mammarenavirus	16944	10616	10641	1	0.997651	MH887864	MH887978
LASV0133-EDO-2018	Lassa_mammarenavirus	28641	10605	10641	1	0.996617	MH887815	MH887930
LASV0135-ONDO-2018	Lassa_mammarenavirus	7432	10555	10641	1	0.991918	MH887865	MH887945
LASV0136-ONDO-2018	Lassa_mammarenavirus	13185	10573	10641	1	0.99361	MH887868	MH887955
LASV0137-ONDO-2018	Lassa_mammarenavirus	10933	10571	10641	1	0.993422	MH887866	MH887915
LASV0138-KOGI-2018	Lassa_mammarenavirus	12393	10587	10641	1	0.994925	MH887879	MH887937
LASV0139-NASARAWA-2018	Lassa_mammarenavirus	167496	10624	10641	1	0.998402	MH887765	MH887963
LASV0140-EDO-2018	Lassa_mammarenavirus	5178	10539	10641	1	0.990414	MH887819	MH888001
LASV0141-EDO-2018	Lassa_mammarenavirus	11487	10604	10641	1	0.996523	MH887786	MH887921
LASV0142-IMO-2018	Lassa_mammarenavirus	177864	10155	10641	1	0.954328	MH887809	MH887934
LASV0144-ONDO-2018	Lassa_mammarenavirus	3616	10396	10641	1	0.976976	MH887764	MH887986
LASV0145-EDO-2018	Lassa_mammarenavirus	41099	10625	10641	1	0.998496	MH887870	MH888006
LASV0147-EDO-2018	Lassa_mammarenavirus	98522	10591	10641	1	0.995301	MH887771	MH888007
LASV0148-UNKNOWN-2018	Lassa_mammarenavirus	1640	8689	10641	1	0.816559	NA	MH887784
LASV0150-EBONYI-2018	Lassa_mammarenavirus	12977	9987	10641	1	0.93854	NA	MH157039
LASV0151-EDO-2018	Lassa_mammarenavirus	4382	9244	10641	1	0.868715	MH887756	MH887924
LASV0152-ONDO-2018	Lassa_mammarenavirus	10042	10503	10641	1	0.987031	MH157053	MH157028
LASV0153-EDO-2018	Lassa_mammarenavirus	1416	10094	10641	1	0.948595	NA	MH887876
LASV0154-TARABA-2018	Lassa_mammarenavirus	78107	10506	10641	1	0.987313	MH887880	MH887942
LASV0155-EDO-2018	Lassa_mammarenavirus	16896	10596	10641	1	0.995771	MH887887	MH887956
LASV0156-ONDO-2018	Lassa_mammarenavirus	55845	10616	10641	1	0.997651	MH887775	MH887904
LASV0158-EDO-2018	Lassa_mammarenavirus	77148	10518	10641	1	0.988441	MH887767	MH887952
LASV0159-KOGI-2018	Lassa_mammarenavirus	1632090	10617	10641	1	0.997745	MH887818	MH887997
LASV0160-KOGI-2018	Lassa_mammarenavirus	3489	10352	10641	1	0.972841	MH887796	MH887987
LASV0162-ONDO-2018	Lassa_mammarenavirus	289105	10631	10641	1	0.99906	MH887867	MH887899
LASV0163-ONDO-2018	Lassa_mammarenavirus	1874960	10630	10641	1	0.998966	MH887855	MH887975
LASV0164-ONDO-2018	Lassa_mammarenavirus	1762	9630	10641	1	0.90499	NA	MH887821
LASV0165-EBONYI-2018	Lassa_mammarenavirus	99145	10481	10641	1	0.984964	MH887799	MH888003
LASV0166-ONDO-2018	Lassa_mammarenavirus	28516	10533	10641	1	0.989851	MH887873	MH887973
LASV0167-ONDO-2018	Lassa_mammarenavirus	38159	10564	10641	1	0.992764	MH887858	MH887938
LASV0168-DELTA-2018	Lassa_mammarenavirus	28237	10430	10641	1	0.980171	MH887834	MH887982
LASV0169-ONDO-2018	Lassa_mammarenavirus	12337	10329	10641	1	0.970679	MH887871	MH887906
LASV0170-ONDO-2018	Lassa_mammarenavirus	129747	10571	10641	1	0.993422	MH887836	MH887967
LASV0171-EDO-2018	Lassa_mammarenavirus	8638	10542	10641	1	0.990696	MH157042	MH157032
LASV0172-ONDO-2018	Lassa_mammarenavirus	3218377	10639	10641	1	0.999812	MH887780	MH887994
LASV0173-EDO-2018	Lassa_mammarenavirus	222592	10615	10641	1	0.997557	MH887807	MH887908
LASV0175-EDO-2018	Lassa_mammarenavirus	354163	10621	10641	1	0.99812	MH887869	MH887928
LASV0177-EDO-2018	Lassa_mammarenavirus	17855	10591	10641	1	0.995301	MH887857	MH887929
LASV0179-UNKNOWN-2018	Lassa_mammarenavirus	1429	8463	10641	1	0.79532	NA	MH887852
LASV0181-UNKNOWN-2018	Lassa_mammarenavirus	1373	9903	10641	1	0.930646	NA	MH887853
LASV0182-EDO-2018	Lassa_mammarenavirus	39556	10598	10641	1	0.995959	MH887878	MH887941
LASV0183-ONDO-2018	Lassa_mammarenavirus	60510	10592	10641	1	0.995395	MH887882	MH887902
LASV0185-ONDO-2018	Lassa_mammarenavirus	243031	10610	10641	1	0.997087	MH887829	MH887948
LASV0187-EDO-2018	Lassa_mammarenavirus	6129	10519	10641	1	0.988535	MH157047	MH157037
LASV0188-ONDO-2018	Lassa_mammarenavirus	1596567	10624	10641	1	0.998402	MH887806	MH887977
LASV0189-ONDO-2018	Lassa_mammarenavirus	12967	10613	10641	1	0.997369	MH157029	MH157038
LASV0190-ONDO-2018	Lassa_mammarenavirus	306813	10607	10641	1	0.996805	MH887845	MH887983
LASV0192-ONDO-2018	Lassa_mammarenavirus	17298	10453	10641	1	0.982332	MH887768	MH887990
LASV0192.2-ONDO-2018	Lassa_mammarenavirus	2555	10196	10641	1	0.958181	MH887802	MH887910
LASV0193.2-DELTA-2018	Lassa_mammarenavirus	44139	10475	10641	1	0.9844	MH887769	MH887979
LASV0194-EDO-2018	Lassa_mammarenavirus	280426	10627	10641	1	0.998684	MH887755	MH887900
LASV0195-EBONYI-2018	Lassa_mammarenavirus	995149	10460	10641	1	0.98299	MH887828	MH887933
LASV0196-EDO-2018	Lassa_mammarenavirus	203460	10506	10641	1	0.987313	MH157036	MH157034
LASV0197-EDO-2018	Lassa_mammarenavirus	1335	9364	10641	1	0.879992	NA	MH887782
LASV0198-EDO-2018	Lassa_mammarenavirus	947	7654	10641	1	0.719293	NA	MH887893
LASV0199.2-EDO-2018	Lassa_mammarenavirus	1546	9671	10641	1	0.908843	NA	MH887798
LASV0201-ONDO-2018	Lassa_mammarenavirus	36681	10616	10641	1	0.997651	MH887839	MH887936
LASV0203-ONDO-2018	Lassa_mammarenavirus	7754	10547	10641	1	0.991166	MH157033	MH157045
LASV0204-KOGI-2018	Lassa_mammarenavirus	2419	10102	10641	1	0.949347	MH157040	MH157041
LASV0206-EDO-2018	Lassa_mammarenavirus	60522	10575	10641	1	0.993798	MH887861	MH887935
LASV0208-EDO-2018	Lassa_mammarenavirus	9754	10267	10641	1	0.964853	NA	MH887759
LASV0209-KOGI-2018	Lassa_mammarenavirus	2381	9935	10641	1	0.933653	MH887785	MH887988
LASV0210-EDO-2018	Lassa_mammarenavirus	3987	10428	10641	1	0.979983	MH887847	MH887944
LASV0211-EDO-2018	Lassa_mammarenavirus	8362	10523	10641	1	0.988911	MH157031	MH157050
LASV0212-EDO-2018	Lassa_mammarenavirus	3741	10104	10641	1	0.949535	NA	MH887760
LASV0214-KOGI-2018	Lassa_mammarenavirus	49779	10442	10641	1	0.981299	MH887825	MH888000
LASV0215-ONDO-2018	Lassa_mammarenavirus	69198	10575	10641	1	0.993798	MH887762	MH887912
LASV0216-EDO-2018	Lassa_mammarenavirus	99348	10587	10641	1	0.994925	MH887777	MH887918
LASV0217-DELTA-2018	Lassa_mammarenavirus	216512	10568	10641	1	0.99314	MH887832	MH887993
LASV0230-DELTA-2018	Lassa_mammarenavirus	626	3468	10641	1	0.325909	MK281626	MK281624
LASV0240-ONDO-2017	Lassa_mammarenavirus	359	2613	10641	1	0.24556	NA	NA
LASV0283-EDO-2017	Lassa_mammarenavirus	19975	9626	10641	1	0.904614	NA	NA
LASV0333-EDO-2018	Lassa_mammarenavirus	2307	8703	10641	1	0.817874	NA	NA
LASV0347-EDO-2018	Lassa_mammarenavirus	16093	10608	10641	1	0.996899	MH157048	MH157044
LASV0378-DELTA-2018	Lassa_mammarenavirus	8136	10469	10641	1	0.983836	NA	NA
LASV0406-UNKNOWN-2018	Lassa_mammarenavirus	7218	10439	10641	1	0.981017	MH887985	MH887792
LASV0413-EDO-2018	Lassa_mammarenavirus	191	1539	10641	1	0.144629	NA	NA
LASV0461-ONDO-2018	Lassa_mammarenavirus	214201	10594	10641	1	0.995583	MH887953	MH887803
LASV0116-EDO-2018	Lassa_mammarenavirus	6646	10532	10641	1	0.989757	MH157043	MH157046
UAFI_NGA_2018_31	Lassa_mammarenavirus	5184	10033	10641	1	0.942863	OQ791489	OQ791498
UAFI_NGA_2018_32	Lassa_mammarenavirus	689	3634	10641	1	0.341509	NA	NA
UAFI_NGA_2018_35	Lassa_mammarenavirus	13022	10394	10641	1	0.976788	OQ791485	OQ791506
LASV0320-EBONYI-2018	Measles_morbillivirus	271	2698	15894	0	0.16975	NA
b0027	Monkeypox_virus	1334	62552	197551	0	0.316637	NA
b0028	Monkeypox_virus	1852	37573	197551	0	0.190194	NA
LASV0444-EDO-2018	Parvovirus_B19	46	732	5596	0	0.130808	NA
b0045	Pegivirus_C	1507	9112	9392	1	0.970187	OQ791473
b0055	Pegivirus_C	161265	6456	9392	1	0.687394	NA
LASV0140-EDO-2018	Pegivirus_C	1828	9074	9392	1	0.966141	OR031221
LASV0164-ONDO-2018	Pegivirus_C	13786	9287	9392	1	0.98882	OR031229
LASV0199.2-EDO-2018	Pegivirus_C	5618	9108	9392	1	0.969762	OR031211
LASV0210-EDO-2018	Pegivirus_C	6701	9107	9392	1	0.969655	OR031220
LASV0293-ONDO-2017	Pegivirus_C	449	6653	9392	1	0.708369	OR031217
LASV0301-EDO-2017	Pegivirus_C	162418	9334	9392	1	0.993825	OR031226
LASV0328-KOGI-2018	Pegivirus_C	66029	9328	9392	1	0.993186	OR031228
LASV0338-EDO-2018	Pegivirus_C	148	1436	9392	1	0.152896	NA
LASV0339-EDO-2018	Pegivirus_C	10393	9276	9392	1	0.987649	OR031225
LASV0354-EDO-2018	Pegivirus_C	4120	9104	9392	1	0.969336	OR031224
LASV0355-ONDO-2018	Pegivirus_C	788	8705	9392	1	0.926853	OR031214
LASV0362-EDO-2018	Pegivirus_C	3722	9183	9392	1	0.977747	OR031219
LASV0365-EDO-2018	Pegivirus_C	2734	9036	9392	1	0.962095	OR031212
LASV0370-EBONYI-2018	Pegivirus_C	3814	9221	9392	1	0.981793	OR031232
LASV0377-EDO-2018	Pegivirus_C	59495	9329	9392	1	0.993292	OR031227
LASV0384-ONDO-2018	Pegivirus_C	16237	9265	9392	1	0.986478	OR031231
LASV0406-UNKNOWN-2018	Pegivirus_C	1035	8843	9392	1	0.941546	OR031210
LASV0417-UNKNOWN-2018	Pegivirus_C	22294	9317	9392	1	0.992014	OR031223
LASV0438-KOGI-2018	Pegivirus_C	14976	9321	9392	1	0.99244	OR031218
LASV0440-ONDO-2018	Pegivirus_C	805	6168	9392	1	0.656729	NA
LASV0447-EDO-2018	Pegivirus_C	5834	9102	9392	1	0.969123	OR031230
LASV0452-ONDO-2018	Pegivirus_C	5411	9216	9392	1	0.981261	OR031222
LASV0462-EDO-2018	Pegivirus_C	14472	9233	9392	1	0.983071	OR031215
LASV0465-BAUCHI-2018	Pegivirus_C	1619	8921	9392	1	0.949851	OR031216
LASV0483-EDO-2018	Pegivirus_C	2578	9045	9392	1	0.963054	OR031213
UAFI_NGA_2018_07	Pegivirus_C	9906	9327	9392	1	0.993079	OQ791475
UAFI_NGA_2018_24	Pegivirus_C	44613	9348	9392	1	0.995315	OQ791469
UAFI_NGA_2018_32	Pegivirus_C	31944	9331	9392	1	0.993505	OQ791472
UAFI_NGA_2018_34	Pegivirus_C	54176	9350	9392	1	0.995528	OQ791470
UAFI_NGA_2018_86	Pegivirus_C	4198	9324	9392	1	0.99276	OQ791476
b0012	Yellow_fever_virus	698	7811	10862	0	0.719113	OR075001
b0055	Yellow_fever_virus	859	9908	10862	0	0.912171	OR075002

## Sheet: refseq
Virus	Reference_fasta
Aichivirus_A	NC_001918.1
Anelloviridae	MW455350.1
Anelloviridae_sp__ctHLs5	BK032508.1
Anellovirus_cya_2019	MT501646.1
Banna_virus
Banna_virus_Seg1	NC_004211
Banna_virus_Seg2	NC_004217
Banna_virus_Seg3	NC_004218
Banna_virus_Seg4	NC_004219
Banna_virus_Seg5	NC_004220
Banna_virus_Seg6	NC_004221
Banna_virus_Seg7	NC_004204
Banna_virus_Seg8	NC_004203
Banna_virus_Seg9	NC_004202
Banna_virus_Seg10	NC_004201
Banna_virus_Seg11	NC_004200
Banna_virus_Seg12	NC_004198
Betapapillomavirus_1	MF588679.1
Betapapillomavirus_2	MF588683.1
Betapapillomavirus_3	NC_001591.1
Dicistroviridae_TZ_1	MH536109.1
Dicistroviridae_TZ_2	MH536110.1
Dicistroviridae_TZ_3	MH536111.1
Enterovirus_A	NC_001612.1
Enterovirus_B	NC_038307.1
Coxsackievirus_B3	NC_001472.1
Gammapapillomavirus_1	NC_001457.1
Gammapapillomavirus_24	MK620838.1
Gammapapillomavirus_9	MF588711.1
Hepacivirus_C	NC_004102.1
Hepatitis_B	NC_003977.2
Hepatovirus_A	LC515201.1
Human_adenovirus_sp	AC_000007.1
Human_blood_associated_dicistrovirus	KY973643.1
Human_associated_gemykibivirus_2	MN765188.1
Human_astrovirus	NC_001943.1
Human_betaherpesvirus_5	NC_006273.2
Human_betaherpesvirus_6	KY315532.2
Human_betaherpesvirus_7	NC_001716.2
Human_blood_associated_partitivirus	KY973644.1
Human_endogenous_retrovirus_K	NC_022518.1
Human_enterovirus	NC_001472.1
Human_gammaherpesvirus_4	NC_007605.1
Human_gammaherpesvirus_8	NC_009333.1
Human_immunodeficiency_virus_1	NC_001802.1
Human_mastadenovirus_C	AC_000007.1
Human_papillomavirus	MH777338.1
Human_polyomavirus_5	NC_010277.2
Human_polyomavirus_7	NC_014407.1
Human_respirovirus_1	MT232426.1
Influenza_A_virus
Influenza_A_virus_Seg1	NC_007378.1
Influenza_A_virus_Seg2	NC_026435.1
Influenza_A_virus_Seg3	NC_026437.1
Influenza_A_virus_Seg4	NC_026433.1
Influenza_A_virus_Seg5	NC_026436.1
Influenza_A_virus_Seg6	NC_026434.1
Influenza_A_virus_Seg7	NC_026431.1
Influenza_A_virus_Seg8	NC_026432.1
Kadipiro_virus
Kadipiro_virus_Seg1	NC_004210.1
Kadipiro_virus_Seg10	NC_004206.1
Kadipiro_virus_Seg11	NC_004205.1
Kadipiro_virus_Seg12	NC_004199.1
Kadipiro_virus_Seg2	NC_004212.1
Kadipiro_virus_Seg3	NC_004213.1
Kadipiro_virus_Seg4	NC_004214.1
Kadipiro_virus_Seg5	NC_004215.1
Kadipiro_virus_Seg6	NC_004216.1
Kadipiro_virus_Seg7	NC_004209.1
Kadipiro_virus_Seg8	NC_004208.1
Kadipiro_virus_Seg9	NC_004207.1
Lassa_mammarenavirus
Lassa_mammarenavirus_L segment	KM821997.1
Lassa_mammarenavirus_S segment	KM821998.1
Lijiang_virus
Lijiang_virus_L segment	MF414201.1
Lijiang_virus_S segment	MF414202.1
Measles_morbillivirus	NC_001498.1
Monkeypox_virus	KJ642617.1
Murine_leukemia_virus	NC_001501.1
Orthobunyavirus_sp
Orthobunyavirus_sp_Lsegment	MH052157.1
Orthobunyavirus_sp_Ssegment	MH052023.1
Orungo_virus
Orungo_virus_Seg1	NC_038604.1
Orungo_virus_Seg10	NC_038613.1
Orungo_virus_Seg2	NC_038605.1
Orungo_virus_Seg3	NC_038610.1
Orungo_virus_Seg4	NC_038606.1
Orungo_virus_Seg5	NC_038611.1
Orungo_virus_Seg6	NC_038609.1
Orungo_virus_Seg7	NC_038607.1
Orungo_virus_Seg8	NC_038608.1
Orungo_virus_Seg9	NC_038612.1
Pegivirus_C	NC_001710.1
Pegivirus_A	NC_001837.1
Primate_erythroparvovirus_1	NC_000883.2
Rotavirus_A
Rotavirus_A_Seg1	NC_011507.2
Rotavirus_A_Seg10	NC_011504.2
Rotavirus_A_Seg11	NC_011505.2
Rotavirus_A_Seg2	NC_011506.2
Rotavirus_A_Seg3	NC_011508.2
Rotavirus_A_Seg4	NC_011510.2
Rotavirus_A_Seg5	NC_011500.2
Rotavirus_A_Seg6	NC_011509.2
Rotavirus_A_Seg7	NC_011501.2
Rotavirus_A_Seg8	NC_011502.2
Rotavirus_A_Seg9	NC_011503.2
Rotavirus_D
Rotavirus_D_Seg1	NC_014511
Rotavirus_D_Seg2	NC_014512
Rotavirus_D_Seg3	NC_014513
Rotavirus_D_Seg4	NC_014514
Rotavirus_D_Seg5	NC_014515
Rotavirus_D_Seg6	NC_014516
Rotavirus_D_Seg7	NC_014517
Rotavirus_D_Seg8	NC_014518
Rotavirus_D_Seg9	NC_014519
Rotavirus_D_Seg10	NC_014520
Rotavirus_D_Seg11	NC_014521
Rotavirus_F
Rotavirus_F_Seg1	NC_021625
Rotavirus_F_Seg2	NC_021626
Rotavirus_F_Seg3	NC_021631
Rotavirus_F_Seg4	NC_021630
Rotavirus_F_Seg5	NC_021632
Rotavirus_F_Seg6	NC_021635
Rotavirus_F_Seg7	NC_021633
Rotavirus_F_Seg8	NC_021628
Rotavirus_F_Seg9	NC_021627
Rotavirus_F_Seg10	NC_021629
Rotavirus_F_Seg11	NC_021634
Rotavirus_G
Rotavirus_G_Seg1	NC_021590
Rotavirus_G_Seg2	NC_021591
Rotavirus_G_Seg3	NC_021592
Rotavirus_G_Seg4	NC_021593
Rotavirus_G_Seg5	NC_021594
Rotavirus_G_Seg6	NC_021595
Rotavirus_G_Seg7	NC_021596
Rotavirus_G_Seg8	NC_021597
Rotavirus_G_Seg9	NC_021598
Rotavirus_G_Seg10	NC_021599
SEN_virus	AY072045.1
Small anellovirus 1	NC_007013.1
Small anellovirus 2	NC_007014.1
Torque_teno_midi_virus	NC_009225.1
Torque_teno_virus	NC_015783.1
TTV_like_mini_virus	NC_020498.1
Wuhan_arthropod_virus_2	NC_033437.1
Yellow_fever_virus	NC_002031.1

## Sheet: PCR-results
Sample_Name	Pan-Alphavirus	Pan-Flavivirus	YFV	Pan-Dengue	WNV	ONNV	ZIKV	CHIKV	LASV	EBV
b0003	NEG	NEG	NEG	NEG	NEG	NEG	NEG	NEG	NEG	NEG
b0009	NEG	NEG	NEG	NEG	NEG	NEG	NEG	NEG	NEG	NEG
b0010	NEG	NEG	NEG	NEG	NEG	NEG	NEG	NEG	NEG	NEG
b0011	NEG	NEG	NEG	NEG	NEG	NEG	NEG	NEG	NEG	NEG
b0012	NEG	38.44	37.61	NEG	NEG	NEG	NEG	NEG	NEG	NEG
b0013	NEG	NEG	NEG	NEG	NEG	NEG	NEG	NEG	NEG	NEG
b0029	NEG	NEG	NEG	NEG	NEG	NEG	NEG	NEG	NEG	NEG
b0030	NEG	NEG	NEG	NEG	NEG	NEG	NEG	NEG	NEG	NEG
b0031	NEG	NEG	NEG	NEG	NEG	NEG	NEG	NEG	NEG	NEG
b0032	NEG	NEG	NEG	NEG	NEG	NEG	NEG	NEG	NEG	NEG
b0033	NEG	NEG	NEG	NEG	NEG	NEG	NEG	NEG	NEG	NEG
b0034	NEG	NEG	NEG	NEG	NEG	NEG	NEG	NEG	NEG	NEG
b0035	NEG	NEG	NEG	NEG	NEG	NEG	NEG	NEG	NEG	NEG
b0036	NEG	NEG	NEG	NEG	NEG	NEG	NEG	NEG	NEG	NEG
b0037	NEG	NEG	NEG	NEG	NEG	NEG	NEG	NEG	NEG	NEG
b0038	NEG	NEG	NEG	NEG	NEG	NEG	NEG	NEG	NEG	NEG
b0039	NEG	NEG	NEG	NEG	NEG	NEG	NEG	NEG	NEG	NEG
b0042	NEG	NEG	NEG	NEG	NEG	NEG	NEG	NEG	NEG	NEG
b0044	NEG	NEG	NEG	NEG	NEG	NEG	NEG	NEG	NEG	NEG
b0045	NEG	NEG	NEG	NEG	NEG	NEG	NEG	NEG	NEG	NEG
b0046	NEG	NEG	NEG	NEG	NEG	NEG	NEG	NEG	NEG	NEG
b0050	NEG	38.53	33.71	NEG	NEG	NEG	NEG	NEG	NEG	NEG
b0051	NEG	38.5	35.27	NEG	NEG	NEG	NEG	NEG	NEG	NEG
b0052	NEG	39.15	37.32	NEG	NEG	NEG	NEG	NEG	NEG	NEG
b0053	NEG	38.7	36.29	NEG	NEG	NEG	NEG	NEG	NEG	NEG
b0054	NEG	40	36.39	NEG	NEG	NEG	NEG	NEG	NEG	NEG
b0055	NEG	37.86	32.48	NEG	NEG	NEG	NEG	NEG	NEG	NEG
b0056	NEG	40	33.04	NEG	NEG	NEG	NEG	NEG	NEG	NEG
